# Supplementary material for: An orally active dual CBP/p300 degrader targets core dependencies of multiple myeloma
Source: Cell Rep. Author manuscript; Available in PMC 2026 Jul 14. (PMC13366507; doi:10.1016/j.celrep.2026.117464)
Supplement: 3 [file NIHMS2190731-supplement-3.xlsx]

## Sheet: Sheet1
Table S1, related to Figure 1. Dose-response metrics for cancer cell line viability screen
				Mean IC50 (log10 [M])				Mean AUC				Mean Hill Slope (-log2)				Mean Emax (%)
Cell line	Lineage	Tumor type		dCBP-1	A-485	GNE-781		dCBP-1	A-485	GNE-781		dCBP-1	A-485	GNE-781		dCBP-1	A-485	GNE-781
HT-1376	Bladder/Urinary Tract	Bladder Urothelial Carcinoma		-3.69897	-2.69897	-2.69897		2.5825	3.155	3.3615		-2.50136	-5.22211	-5.64386		0.708344	0.969596	1.035
J82	Bladder/Urinary Tract	Bladder Urothelial Carcinoma		-3.69897	-2.69897	-2.69897		2.8415	2.9805	2.8995		-5.21522	-5.64386	-5.24514		0.734041	0.935082	0.744466
KU-19-19	Bladder/Urinary Tract	Bladder Urothelial Carcinoma		-3.69897	-4.21672	-2.69897		2.6225	2.7285	3.0665		-5.64386	-2.40426	-4.58424		0.792921	0.782292	0.823096
HT-1197	Bladder/Urinary Tract	Bladder Urothelial Carcinoma		-4.57186	-4.58396	-2.69897		3.029	2.867	2.7625		-5.51485	-3.89156	-4.81368		0.842189	0.838226	0.825497
T24	Bladder/Urinary Tract	Bladder Urothelial Carcinoma		-3.69897	-3.53865	-3.36064		2.8855	2.885	2.8135		26.7009	-3.05852	-2.61954		0.936964	0.934666	0.855494
TCCSUP	Bladder/Urinary Tract	Bladder Urothelial Carcinoma		-3.69897	-2.69897	-2.69897		2.994	3.1595	3.0225		-5.64386	-5.64386	-5.44383		0.867443	0.998199	0.916107
RT-112	Bladder/Urinary Tract	Bladder Urothelial Carcinoma		-3.69897	-2.69897	-5.27843		2.463	2.2435	2.4985		-4.76445	-5.00661	-2.64269		0.619792	0.66914	0.571021
UM-UC-3	Bladder/Urinary Tract	Bladder Urothelial Carcinoma		-3.69897	-2.69897	-4.18592		2.627	2.9145	2.773		-5.18363	-4.71692	-3.28355		0.667551	0.930271	0.753018
CAL-78	Bone	Chondrosarcoma		-3.69897	-5.05201	-2.69897		2.343	2.521	3.06		-3.98291	-2.64472	-4.24125		0.546721	0.788459	0.803952
SK-ES-1	Bone	Ewing Sarcoma		-7.52335	-2.69897	-6.68137		1.392	2.0385	2.068		-5.39254	-5.5027	-4.77359		0.124177	0.552704	0.141526
TC-71	Bone	Ewing Sarcoma		-6.93809	-5.24122	-6.16412		1.782	2.547	2.5185		-4.44334	-2.82125	-5.13524		0.202549	0.686264	0.180011
SK-N-MC	Bone	Ewing Sarcoma		-7.05531	-4.06031	-6.04931		1.9905	2.769	2.7635		-5.53606	-2.23191	-4.7656		0.215686	0.808915	0.250517
A-673	Bone	Ewing Sarcoma		-3.69897	-2.69897	-4.81998		3.078	3.3115	3.108		-5.64386	-5.64386	-4.00838		0.840518	1.01901	0.839444
U-2 OS	Bone	Osteosarcoma		-3.69897	-4.29393	-5.77288		2.997	2.656	2.7115		-5.45886	-2.21283	-4.78464		0.865445	0.840323	0.445145
Saos-2	Bone	Osteosarcoma		-7.0445	-4.75238	-5.74287		1.7415	2.2945	2.6665		-4.17174	-1.61636	-4.36239		0.242719	0.667008	0.50504
CAL-72	Bone	Osteosarcoma		-3.69897	-3.9559	-5.78088		2.4045	2.3725	2.5045		-4.39444	-1.16607	-3.39648		0.556331	0.70496	0.473473
SJSA-1	Bone	Osteosarcoma		-6.56646	-5.80648	-6.06131		2.189	2.065	2.6155		-4.60921	-2.53428	-4.90053		0.332201	0.521267	0.376773
SW403	Bowel	Colorectal carcinoma		-3.69897	-2.94339	-2.69897		2.651	2.769	2.9935		-5.53369	-1.51133	-5.10807		0.728958	0.821083	0.865599
SW-948	Bowel	Colorectal carcinoma		-3.69897	-2.69897	-3.57466		3.638	3.6155	3.0595		-5.23691	-5.31991	-5.64386		0.957718	1.09415	0.879288
CL-34	Bowel	Colorectal carcinoma		-3.69897	-4.72637	-5.80848		2.4975	2.806	2.739		-4.87347	-2.91697	-4.81643		0.544514	0.801076	0.472193
COLO678	Bowel	Colorectal carcinoma		-3.69897	-2.69897	-3.56586		3.1095	3.133	3.1505		-5.44091	-5.25148	-5.55916		0.964083	0.999833	0.989594
LS 180	Bowel	Colorectal carcinoma		-6.67007	-4.13351	-5.26043		2.3175	2.682	2.7745		-5.21857	-2.10269	-3.84289		0.38973	0.838057	0.634018
MDST8	Bowel	Colorectal carcinoma		-3.69897	-3.92029	-2.69897		2.608	2.722	2.887		-4.05054	-2.04875	-4.90038		0.696943	0.860058	0.747164
SW837	Bowel	Colorectal carcinoma		-3.69897	-5.11121	-5.20122		2.8485	2.6025	2.9435		-5.26697	-2.70695	-4.59976		0.674704	0.700261	0.756098
LS513	Bowel	Colorectal carcinoma		-6.67367	-4.72557	-6.32533		2.227	2.89	2.3045		-5.64386	-3.29677	-4.09566		0.118643	0.856357	0.255329
RKO	Bowel	Colorectal carcinoma		-6.48805	-4.52195	-5.48245		2.254	2.6995	2.735		-4.71375	-2.54083	-4.10376		0.438361	0.845203	0.575266
SW620	Bowel	Colorectal carcinoma		-3.69897	-2.69897	-3.47585		2.851	2.5485	2.894		33.8768	40.4859	-4.64386		0.892725	0.827474	0.920147
HT115	Bowel	Colorectal carcinoma		-4.55706	-4.46555	-3.61306		3.035	3.174	3.009		-5.5104	-5.64386	-5.64386		0.93671	1.00429	0.873201
CCK-81	Bowel	Colorectal carcinoma		-6.72927	-4.9988	-5.65047		2.1695	2.6845	2.8615		-5.27542	-3.28405	-4.71767		0.304896	0.632232	0.546547
LS-123	Bowel	Colorectal carcinoma		-3.69897	-3.58946	-2.69897		2.563	2.5045	2.938		-5.64382	-4.85123	-4.21968		0.567949	0.570127	0.699836
NCI-H716	Bowel	Colorectal carcinoma		-6.76568	-7.19182	-4.63196		1.822	1.6025	2.5085		-3.38685	-3.36725	-5.64386		0.326547	0.391631	0.313966
NCI-H747	Bowel	Colorectal carcinoma		-3.69897	-5.0052	-5.84328		2.9155	2.618	2.6445		-5.64386	-2.62135	-4.17337		0.734915	0.710183	0.456871
SW 1116	Bowel	Colorectal carcinoma		-3.69897	-3.79508	-4.79678		3.041	2.8705	2.62		-5.64386	-5.07097	-2.50002		0.941217	0.855098	0.73482
SW1417	Bowel	Colorectal carcinoma		-5.962	-4.72517	-3.73707		2.604	2.784	2.7525		-4.84399	-3.06068	-3.28221		0.460487	0.837849	0.719691
HT-29	Bowel	Colorectal carcinoma		-3.69897	-5.0284	-5.22282		2.908	2.744	3.02		-5.64386	-3.17767	-5.64386		0.728692	0.80522	0.740546
COLO-320	Bowel	Colorectal carcinoma		-6.07441	-4.85479	-5.61526		2.8255	3.0605	3.0535		-5.64386	-4.35112	-5.64386		0.327312	0.885551	0.615645
HCT-15	Bowel	Colorectal carcinoma		-4.89189	-3.30503	-4.59756		2.559	2.699	2.788		-2.97578	-1.92693	-2.76658		0.650131	0.861918	0.858059
SW48	Bowel	Colorectal carcinoma		-6.84608	-5.14001	-5.10161		2.192	3.0365	2.753		-5.64386	-4.60487	-3.77102		0.362999	0.884024	0.764625
ZR-75-1	Breast	Breast Carcinoma		-6.93329	-5.51205	-6.30773		2.198	2.0335	2.447		-5.64386	-2.77561	-4.78539		0.381582	0.529285	0.464442
CAL-51	Breast	Breast Carcinoma		-3.69897	-4.09551	-2.69897		2.7545	2.5715	2.9235		-4.64389	-1.78663	-4.39184		0.818435	0.786619	0.833675
MDA-MB-436	Breast	Breast Carcinoma		-5.998	-3.81108	-2.69897		2.101	2.721	2.75		-3.45763	-2.04737	-4.50957		0.494429	0.755547	0.637796
CAMA-1	Breast	Breast Carcinoma		-3.69897	-3.36944	-2.69897		2.572	2.783	3.092		-5.23397	-2.85432	-5.41223		0.59186	0.79155	0.873509
MCF7	Breast	Breast Carcinoma		-3.69897	-2.69897	-2.69897		2.5705	2.8125	2.966		-5.64386	-1.22373	-4.69451		0.554257	0.90937	0.96649
BT-549	Breast	Breast Carcinoma		-3.69897	-2.69897	-2.69897		2.73	3.158	3		-5.64386	-5.64386	-4.98051		0.725107	1.02421	0.929215
MDA-MB-157	Breast	Breast Carcinoma		-7.82138	-4.59276	-2.69897		1.2795	2.337	2.893		-4.04624	-1.60455	-5.18702		0.270442	0.689917	0.628307
MDA-MB-453	Breast	Breast Carcinoma		-7.41654	-6.32693	-6.25333		1.5345	1.8655	2.262		-4.76301	-2.18169	-3.73637		0.212002	0.487037	0.29111
HCC 1806	Breast	Breast Carcinoma		-3.69897	-3.62266	-5.43364		3.157	2.6425	2.668		-5.64357	-1.62185	-3.24734		0.721108	0.713487	0.566126
HCC1187	Breast	Breast Carcinoma		-3.69897	-5.64246	-3.65267		2.565	2.1515	3.319		-5.03562	-2.22243	-5.64386		0.738211	0.53569	0.840041
HCC1937	Breast	Breast Carcinoma		-4.48145	-2.69897	-3.61546		3.317	3.611	3.2595		-5.57394	-5.26767	-5.18132		0.86143	0.910339	0.692653
MDA-MB-231	Breast	Breast Carcinoma		-3.69897	-3.54225	-4.15472		2.9885	2.8375	2.8815		-5.64386	-2.28421	-2.89984		0.894729	0.913039	0.847859
AU565	Breast	Breast Carcinoma		-6.79968	-5.45485	-5.80168		1.937	2.3065	2.5405		-4.05153	-2.32899	-3.72057		0.26195	0.645846	0.444225
HCC 1954	Breast	Breast Carcinoma		-4.59226	-3.58466	-2.69897		3.1845	3.211	3.3525		-5.64386	-5.64386	-5.64386		0.885412	0.962117	1.01105
HCC-70	Breast	Breast Carcinoma		-3.69897	-4.69317	-2.69897		3.421	3.4865	3.1825		-5.22392	-5.64386	-5.64357		0.916038	0.988278	0.867522
DU4475	Breast	Breast Carcinoma		-7.67257	-5.76888	-6.16092		1.508	1.9345	2.3345		-4.09377	-1.7689	-4.09559		0.376029	0.543431	0.519047
HCC1143	Breast	Breast Carcinoma		-3.69897	-3.57746	-3.63826		2.9445	3.3485	3.1625		-5.64386	-5.55822	-5.48065		0.855036	0.959605	0.923425
HCC1395	Breast	Breast Carcinoma		-3.69897	-3.60466	-2.69897		3.0375	2.97	3.01		-4.64386	-5.64386	-4.19744		0.916699	0.872254	0.898297
CAL-120	Breast	Breast Carcinoma		-4.57466	-2.69897	-4.972		2.5195	2.729	2.729		-4.78505	-2.54591	-3.00465		0.311439	0.590169	0.765601
MDA-MB-468	Breast	Breast Carcinoma		-3.69897	-4.76198	-4.57116		3.286	2.548	3.003		-5.41028	-3.59304	-5.64386		0.898998	0.777045	0.866792
KPL-1	Breast	Breast Carcinoma		-3.69897	-3.60746	-2.69897		2.8435	2.9895	2.823		31.7152	-5.1767	35.4246		0.892107	0.961377	0.882714
SW756	Cervix	Cervical carcinoma		-6.82928	-5.08961	-6.42974		2.017	2.2435	2.405		-4.66648	-1.81099	-5.00449		0.35161	0.634415	0.327021
C4 II	Cervix	Cervical carcinoma		-5.48315	-3.66427	-5.14281		3.431	3.435	3.017		-5.64386	-5.4794	-5.19007		0.781507	0.884879	0.781942
SISO	Cervix	Cervical carcinoma		-3.69897	-4.13671	-5.34763		2.6735	2.7595	2.839		-5.6253	-2.39033	-3.96413		0.749148	0.884002	0.732105
HT3	Cervix	Cervical carcinoma		-6.43004	-6.13091	-6.11611		2.2695	1.949	2.7295		-4.52011	-2.16111	-5.17		0.397026	0.484241	0.362016
CASKI	Cervix	Cervical carcinoma		-6.52565	-7.50505	-6.60376		2.287	1.595	2.356		-5.06405	-4.29511	-5.64386		0.40785	0.380043	0.372527
DoTc2 4510	Cervix	Cervical carcinoma		-7.30973	-5.09041	-5.78648		1.8295	3.076	2.847		-5.58919	-5.24818	-4.72032		0.298601	0.962833	0.45751
42-MG-BA	CNS/Brain	Glioblastoma		-7.33173	-5.28043	-5.89529		1.5695	2.2205	2.8085		-4.37459	-2.66705	-5.00728		0.23068	0.49139	0.506726
U-87 MG	CNS/Brain	Astrocytoma		-7.12051	-4.89919	-5.34163		1.766	2.4235	2.899		-4.37053	-2.06481	-4.54317		0.323848	0.690252	0.666661
SW 1783	CNS/Brain	Astrocytoma		-3.69897	-3.84628	-3.9563		2.6365	2.5755	2.9815		-5.34485	-2.05023	-5.357		0.582692	0.760345	0.677415
U-118 MG	CNS/Brain	Astrocytoma		-3.69897	-3.69707	-2.69897		2.359	2.5895	3.116		-5.11294	-1.55086	-4.9489		0.485682	0.774522	0.911898
SF-295	CNS/Brain	Glioblastoma		-6.42684	-2.93259	-5.22562		2.1895	2.5455	2.801		-4.04239	-1.74514	-3.68769		0.329875	0.794375	0.658214
A172	CNS/Brain	Glioblastoma		-6.62526	-4.47235	-4.66357		2.197	2.5045	3.194		-4.71295	-1.92983	-4.75815		0.348768	0.761966	0.925351
LN-18	CNS/Brain	Glioblastoma		-6.0452	-4.52075	-5.34163		2.44	2.8165	2.8795		-4.67955	-2.93178	-4.93857		0.470804	0.870928	0.66576
GAMG	CNS/Brain	Glioblastoma		-6.30243	-4.28713	-5.0068		2.3415	2.789	2.892		-5.42312	-2.57706	-4.47423		0.444488	0.876814	0.73
KNS-42	CNS/Brain	Glioblastoma		-6.77448	-4.37074	-5.55006		2.022	2.453	2.6935		-4.63724	-1.72609	-3.78382		0.263376	0.71585	0.564542
KNS-81-FD	CNS/Brain	Glioblastoma		-3.69897	-3.80148	-3.52185		2.561	2.896	3.104		-4.54204	-2.69084	-4.27598		0.711239	0.935992	0.944189
LN-229	CNS/Brain	Glioblastoma		-3.69897	-3.70507	-5.25763		2.3685	2.686	2.676		-3.85593	-1.81982	-3.71948		0.573397	0.835787	0.596503
D283 MED	CNS/Brain	Medulloblastoma		-6.91409	-4.73957	-6.13851		1.8405	2.7795	2.611		-4.59181	-4.10549	-4.37906		0.134155	0.829405	0.422026
Daoy	CNS/Brain	Medulloblastoma		-3.69897	-3.80268	-3.91789		3.0485	2.962	2.8575		-5.59665	-5.64386	-4.33058		0.815063	0.860285	0.656788
ONS-76	CNS/Brain	Medulloblastoma		-3.69897	-4.70517	-4.72037		2.9425	2.7835	2.9995		-5.64386	-3.39558	-4.01058		0.897769	0.878039	0.82761
PFSK1	CNS/Brain	Medulloblastoma/PNET		-8.40664	-7.83788	-7.0342		0.82575	1.533	1.7055		-4.30531	-4.80413	-4.3272		0.167005	0.416742	0.0944059
MKN1	Esophagus/Stomach	Gastric adenocarcinoma		-7.15812	-4.97	-5.21522		1.861	2.745	2.6525		-4.96594	-3.23783	-3.10879		0.333352	0.807964	0.646513
IM95	Esophagus/Stomach	Gastric adenocarcinoma		-5.17152	-4.9996	-5.49205		2.41	2.9235	2.9215		-5.5194	-4.78052	-4.14859		0.469099	0.906833	0.655916
SNU-1	Esophagus/Stomach	Gastric adenocarcinoma		-6.90929	-4.74918	-6.23052		2.117	2.723	2.6105		-5.25343	-2.86413	-5.49517		0.3429	0.840375	0.244542
KATO III	Esophagus/Stomach	Gastric adenocarcinoma		-6.52845	-2.69897	-7.10661		2.293	2.124	1.8445		-5.08796	-5.23603	-5.29875		0.284098	0.592735	0.237717
MKN45	Esophagus/Stomach	Gastric adenocarcinoma		-6.74647	-4.61236	-6.37494		2.0425	2.7375	2.281		-5.22908	-2.78012	-4.45995		0.128362	0.855074	0.14454
OCUM-1	Esophagus/Stomach	Gastric adenocarcinoma		-3.69897	-4.86719	-6.26453		3.1055	2.601	2.3195		-5.64386	-2.46567	-3.93966		0.672841	0.725857	0.302449
AGS	Esophagus/Stomach	Gastric adenocarcinoma		-4.50665	-2.69897	-2.69897		2.9865	3.313	3.1205		-5.56816	-5.64386	-5.51422		0.872882	0.959666	0.957134
NCI-N87	Esophagus/Stomach	Gastric adenocarcinoma		-7.04891	-4.54435	-6.87139		1.5655	2.265	1.7875		-4.08724	-1.17703	-3.66602		0.094686	0.55085	0.206831
NUGC-3	Esophagus/Stomach	Gastric adenocarcinoma		-3.69897	-4.85559	-4.72077		2.4955	2.4545	2.9255		-2.12114	-2.16226	-4.8684		0.7019	0.727881	0.89694
HGC-27	Esophagus/Stomach	Gastric adenocarcinoma		-7.40134	-5.50485	-5.34523		1.445	2.4595	2.9825		-4.81156	-2.81111	-4.69929		0.147142	0.641592	0.844796
OE33	Esophagus/Stomach	Esophageal adenocarcinoma		-6.46165	-5.62966	-6.14851		2.4415	2.1455	2.5275		-5.17397	-2.08608	-4.47317		0.267416	0.58325	0.230854
TE11	Esophagus/Stomach	Esophageal squamous cell carcinoma		-5.40714	-3.75028	-5.82608		2.3965	2.644	2.6145		-2.42725	-1.89589	-4.0119		0.55344	0.805508	0.44659
KYSE-150	Esophagus/Stomach	Esophageal squamous cell carcinoma		-6.27563	-4.74918	-2.69897		2.4635	2.7595	3.0155		-5.23699	-4.18599	-4.74564		0.41623	0.851146	0.808208
KYSE-510	Esophagus/Stomach	Esophageal squamous cell carcinoma		-3.69897	-3.69187	-3.13581		2.8585	2.7115	2.876		-5.02205	-1.85372	-2.83474		0.887044	0.856949	0.881777
TE-1	Esophagus/Stomach	Esophageal squamous cell carcinoma		-4.53425	-2.69897	-3.60906		3.1025	2.982	2.9415		-5.58068	-5.52187	-4.60628		0.970151	0.959532	0.941421
KYSE-30	Esophagus/Stomach	Esophageal squamous cell carcinoma		-4.90629	-5.09161	-5.90649		2.3235	2.202	2.5395		-4.38506	-1.69756	-4.12748		0.485274	0.632205	0.449439
KYSE-410	Esophagus/Stomach	Esophageal squamous cell carcinoma		-3.69897	-4.07631	-2.69897		2.7665	2.436	2.7925		-5.15514	-1.42617	-3.44593		0.819459	0.765813	0.750383
TE-8	Esophagus/Stomach	Esophageal squamous cell carcinoma		-6.81768	-4.87839	-5.46405		2.239	2.9165	3.239		-5.45186	-3.91096	-4.74013		0.262821	0.885185	0.66515
TE-4	Esophagus/Stomach	Esophageal squamous cell carcinoma		-6.74887	-4.50115	-5.93329		1.997	2.9155	2.624		-4.23403	-3.78708	-4.51312		0.378324	0.910298	0.480141
TE-6	Esophagus/Stomach	Esophageal squamous cell carcinoma		-6.53605	-5.16162	-5.47885		2.2655	2.1485	2.7605		-4.69625	-1.47763	-3.95052		0.36606	0.566865	0.477191
KYSE-180	Esophagus/Stomach	Esophageal squamous cell carcinoma		-3.69897	-3.39544	-2.69897		3.034	3	3.216		-5.64386	-3.9284	-5.29274		0.947718	0.954109	0.945814
TE-10	Esophagus/Stomach	Esophageal squamous cell carcinoma		-6.69647	-5.86329	-5.9649		2.026	1.997	2.581		-4.33531	-1.93642	-4.20093		0.253253	0.546718	0.387596
BICR22	Head and neck	Tongue squamous cell carcinoma		-3.69897	-2.69897	-2.69897		2.848	2.767	2.659		-5.64386	-1.53031	-4.5959		0.792088	0.825998	0.635541
DETROIT 562	Head and neck	Pharyngeal squamous cell carcinoma		-4.61946	-2.69897	-2.69897		2.9015	3.203	3.713		-5.3488	-5.64386	-5.45688		0.805292	1.0324	0.967465
HSC-3	Head and neck	Tongue squamous cell carcinoma		-3.69897	-4.55916	-4.85279		2.7885	2.7805	2.8885		-3.33378	-2.91856	-3.34172		0.813289	0.866616	0.77596
SCC-25	Head and neck	Tongue squamous cell carcinoma		-3.72497	-4.63116	-5.62886		2.6605	2.8395	2.9515		-3.67087	-3.84331	-5.23577		0.767268	0.858546	0.588605
CAL 27	Head and neck	Tongue squamous cell carcinoma		-3.69897	-4.69877	-5.12001		2.623	2.759	2.8355		-4.85812	-2.76894	-4.17736		0.565841	0.827417	0.629498
FaDu	Head and neck	Pharyngeal squamous cell carcinoma		-6.70167	-4.86239	-5.11801		2.065	2.475	3.245		-4.74208	-2.18256	-4.97891		0.281959	0.767962	0.904008
CAL-33	Head and neck	Tongue squamous cell carcinoma		-4.52625	-4.76078	-3.9607		3.2115	3.8505	3.45		-5.64386	-5.64386	-5.64386		0.848928	1.14913	0.801674
HSC4	Head and neck	Tongue squamous cell carcinoma		-4.9819	-2.69897	-5.74447		2.2825	2.4475	2.7875		-4.43339	-2.05242	-4.83265		0.499269	0.741028	0.528798
769-P	Kidney	Renal cell carcinoma		-3.69897	-2.69897	-3.41904		2.585	2.669	3.0245		-5.56492	-4.79053	-4.64558		0.651457	0.738204	0.699691
786-O	Kidney	Renal cell carcinoma		-5.77438	-4.67837	-2.69897		2.473	2.683	2.656		-4.1263	-2.5689	-3.88404		0.483939	0.821971	0.629212
KMRC-1	Kidney	Renal cell carcinoma		-3.69897	-3.34543	-2.69897		2.701	2.941	2.9705		-5.64386	-4.85977	-5.64386		0.779283	0.915148	0.839771
Caki-1	Kidney	Renal cell carcinoma		-3.69897	-5.63646	-6.24492		2.893	2.0645	2.2655		-2.66961	-2.16743	-4.54615		0.873233	0.556415	0.0637955
KMRC-20	Kidney	Renal cell carcinoma		-4.48145	-4.13151	-4.85679		2.9965	2.8525	2.695		-4.64386	-2.75143	-3.76514		0.973819	0.909465	0.649061
VMRC-RCW	Kidney	Renal cell carcinoma		-6.74007	-5.61086	-5.90689		2.0745	2.0835	2.6015		-4.92202	-1.86583	-4.49255		0.187994	0.588829	0.356738
OS-RC-2	Kidney	Renal cell carcinoma		-3.69897	-4.0307	-2.69897		3.1185	2.8575	2.7635		-5.57187	-2.78277	-4.15472		0.987468	0.930346	0.666828
A-704	Kidney	Renal cell carcinoma		-3.69897	-4.89079	-5.0232		2.5725	2.899	2.8505		-5.64386	-4.22574	-4.23895		0.48492	0.898772	0.694891
RCC-10-RGB	Kidney	Renal cell carcinoma		-3.69897	-4.22352	-2.69897		2.98	2.835	2.931		-5.64384	-2.78188	-4.27689		0.809299	0.900049	0.690055
A-498	Kidney	Renal cell carcinoma		-4.66347	-4.72997	-5.9525		2.687	2.577	2.58		-4.01318	-2.27253	-4.19518		0.592917	0.760634	0.418511
G-401	Kidney	Rhabdoid tumor		-7.14531	-4.9776	-6.94819		1.813	2.361	1.739		-5.11432	-1.95619	-3.65837		0.170524	0.703932	0.19532
G-402	Kidney	Rhabdoid tumor		-7.0165	-5.72007	-5.9665		1.7715	2.1025	2.52		-4.29659	-2.05379	-3.92409		0.214281	0.562606	0.409498
A-204	Kidney	Rhabdoid tumor		-7.71097	-6.25573	-6.75818		1.119	1.8815	1.984		-4.82679	-2.22473	-4.89171		0.0861056	0.47557	0.113431
KMCH-1	Liver	Cholangiocarcinoma		-3.69897	-3.59986	-3.41904		3.055	3.3885	3.015		-5.64386	-5.5291	-4.0393		0.873499	0.985523	0.89134
OCUG-1	Liver	Cholangiocarcinoma		-6.45405	-6.06731	-5.92449		2.3195	2.03	2.6315		-4.90394	-2.29269	-4.26543		0.202348	0.454977	0.341447
SNU-1079	Liver	Cholangiocarcinoma		-5.91999	-4.94159	-5.23522		2.5055	2.6905	2.7715		-4.14893	-3.34347	-3.67023		0.427031	0.835424	0.704398
SNU-308	Liver	Cholangiocarcinoma		-3.69897	-4.94479	-4.48875		3.0275	2.802	2.9685		-5.64386	-3.22652	-3.25154		0.895316	0.82039	0.853041
SNU-423	Liver	Hepatocellular carcinoma		-3.69897	-4.50675	-5.18362		2.43	2.5705	2.8205		-5.17064	-4.74261	-3.92271		0.553816	0.775712	0.653609
JHH-1	Liver	Hepatocellular carcinoma		-6.9569	-5.12841	-5.9789		2.0615	2.6945	2.816		-5.51147	-3.39894	-5.64386		0.312977	0.799638	0.402683
JHH-6	Liver	Hepatocellular carcinoma		-6.43964	-4.45875	-5.27243		2.2995	2.6455	2.7295		-4.76195	-2.20012	-3.39648		0.298893	0.792295	0.653915
HLF	Liver	Hepatocellular carcinoma		-4.25903	-4.60196	-3.62906		2.445	2.6595	2.801		-3.28525	-3.4184	-3.88029		0.617454	0.834169	0.709199
HuH-7	Liver	Hepatocellular carcinoma		-8.0274	-5.29483	-6.10411		1.08	2.494	2.5615		-4.59554	-2.61306	-4.77202		0.197475	0.670545	0.279974
SNU-449	Liver	Hepatocellular carcinoma		-3.69897	-2.69897	-5.16282		3.066	3.0415	2.975		-5.47816	-5.64386	-5.04101		0.983251	0.973145	0.911291
JHH-4	Liver	Hepatocellular carcinoma		-4.75868	-5.22962	-5.81608		2.6905	2.578	2.8595		-5.13588	-2.78973	-4.70106		0.507681	0.70585	0.426627
JHH-7	Liver	Hepatocellular carcinoma		-6.82848	-2.69897	-5.40644		1.976	3.041	2.951		-5.36063	-5.64386	-4.74592		0.143451	0.98126	0.739988
Hep 3B2.1-7	Liver	Hepatocellular carcinoma		-7.27933	-2.69897	-2.69897		1.8205	2.604	2.5775		-4.949	3.40693	-5.61316		0.41991	0.824678	0.514656
SK-HEP-1	Liver	Hepatocellular carcinoma		-3.69897	-3.26063	-2.69897		2.5925	2.998	3.0275		-3.44837	-4.02736	-4.24336		0.745772	0.959656	0.866595
huH-1	Liver	Hepatocellular carcinoma		-3.69897	-3.68107	-3.25663		3.176	3.3175	2.7065		-5.48577	-5.64386	-2.86156		0.987031	1.04121	0.758084
Hep G2	Liver	Hepatocellular carcinoma		-3.69897	-2.69897	-2.69897		2.825	3.2855	2.8365		-5.64386	-5.39788	-4.91147		0.73329	0.990466	0.658098
A549	Lung	Non-small cell lung adenocarcinoma		-3.69897	-3.65627	-2.69897		3.0035	3.31	3.1545		-4.18963	-5.64386	-5.37617		0.907014	0.967396	0.889572
Calu-6	Lung	Non-small cell lung adenocarcinoma		-5.0187	-3.66187	-4.62596		2.44	2.7745	2.922		-4.98875	-4.65845	-3.09213		0.449518	0.86809	0.830972
Calu-1	Lung	Non-small cell lung squamous cell carcinoma		-3.69897	-2.69897	-2.69897		2.909	3.1865	3.05		-5.64386	-5.64386	-5.09031		0.638549	1.01912	0.961993
ABC-1	Lung	Non-small cell lung adenocarcinoma		-3.69897	-4.47675	-2.69897		2.821	3.1055	2.979		-3.55144	-5.64386	-5.64386		0.880178	0.895572	0.743835
NCIH1975	Lung	Non-small cell lung adenocarcinoma		-3.69897	-2.77978	-2.69897		2.485	2.435	2.277		-4.32705	-0.401668	-5.19128		0.591851	0.773178	0.516415
NCI-H1650	Lung	Non-small cell lung cancer		-3.69897	-3.60786	-2.69897		2.6685	3.0705	3.356		-4.96599	-5.01516	-5.64386		0.675395	0.934745	0.932157
NCI-H1155	Lung	Non-small cell lung carcinoma, large cell		-6.18922	-5.40044	-3.89429		2.1745	2.439	2.931		-4.27364	-2.67656	-4.91599		0.406364	0.588527	0.684222
NCI-H1703	Lung	Non-small cell lung squamous cell carcinoma		-5.9556	-4.68557	-5.38844		2.262	2.9725	3.2395		-4.03149	-5.18213	-4.86933		0.461338	0.879948	0.773443
NCI-H2122	Lung	Non-small cell lung adenocarcinoma		-5.48715	-4.55196	-6.15732		3.183	3.5085	2.184		-5.64386	-5.64386	-3.15785		0.732965	1.12403	0.35412
HCC-15	Lung	Non-small cell lung squamous cell carcinoma		-3.69897	-2.69897	-2.69897		2.9605	3.215	3.1815		28.8997	-5.64386	-5.11979		0.93819	0.96723	0.957507
HCC-827	Lung	Non-small cell lung adenocarcinoma		-4.09301	-2.69897	-2.69897		2.8785	2.9215	2.7075		-4.91756	-4.90781	-4.2138		0.856564	0.930556	0.74067
PC-14	Lung	Non-small cell lung adenocarcinoma		-3.69897	-2.69937	-5.91489		2.92	2.553	2.445		-4.85816	-2.968	-4.60207		0.848464	0.771881	0.452787
LU65	Lung	Non-small cell lung carcinoma, giant cell		-3.69897	-3.72987	-5.12241		2.9705	3.505	3.0305		-5.64386	-5.64386	-3.83913		0.860645	1.05468	0.762372
NCI-H1666	Lung	Non-small cell lung adenocarcinoma		-3.69897	-4.88039	-2.69897		2.561	2.2145	2.905		-4.66893	-1.50632	-5.35043		0.551612	0.659141	0.659562
NCI-H1792	Lung	Non-small cell lung adenocarcinoma		-6.0376	-2.69897	-6.23492		2.6555	2.5485	2.4175		-4.90878	-2.77186	-4.30703		0.379983	0.738178	0.317776
NCI-H23	Lung	Non-small cell lung adenocarcinoma		-4.0466	-4.05471	-5.79888		2.836	2.655	2.6735		-3.83058	-2.00016	-4.40223		0.838254	0.836506	0.451333
NCI-H1299	Lung	Non-small cell lung carcinoma, large cell		-4.26343	-4.57476	-4.84598		2.575	2.6245	2.8725		-3.06364	-2.31548	-3.83979		0.648385	0.806122	0.762584
NCI-H2172	Lung	Non-small cell lung cancer		-3.69897	-2.69897	-2.69897		2.973	3.037	3.355		-5.64386	-5.64386	-5.64386		0.788089	0.95319	0.982841
NCIH2170	Lung	Non-small cell lung cancer		-3.69897	-3.60386	-3.66027		3.0075	2.8065	2.8425		-5.47788	-4.80306	-4.15974		0.881017	0.859822	0.808847
HCC44	Lung	Non-small cell lung adenocarcinoma		-5.59356	-5.38764	-5.52525		3.064	2.703	2.732		-5.64386	-3.41121	-3.54264		0.715528	0.655643	0.553433
COR-L23	Lung	Non-small cell lung carcinoma, large cell		-3.69897	-2.69897	-5.38244		3.332	3.3605	3.1255		-5.55805	-5.64386	-5.21272		0.96748	0.96785	0.707846
LUDLU-1	Lung	Non-small cell lung squamous cell carcinoma		-3.69897	-5.41044	-6.10771		3.0195	2.1675	2.4485		-5.07026	-1.8872	-4.32746		0.785643	0.628511	0.388953
NCI-H358	Lung	Non-small cell lung adenocarcinoma		-3.69897	-4.56476	-2.69897		2.7165	2.9425	2.757		-5.62655	-3.76435	-5.12386		0.616982	0.932065	0.512786
NCI-H2126	Lung	Non-small cell lung adenocarcinoma		-3.69897	-4.35954	-2.69897		3.3865	3.081	3.2425		-5.57217	-4.81275	-5.08332		1.01695	0.961532	0.878085
NCI-H1944	Lung	Non-small cell lung adenocarcinoma		-4.82548	-5.07281	-6.13491		2.5425	2.3145	2.4235		-2.10707	-1.92494	-4.13134		0.624385	0.671538	0.37366
SW 1573	Lung	Non-small cell lung adenocarcinoma		-3.69897	-3.66227	-2.69897		2.795	3.088	2.977		-5.64386	-4.52722	-4.91777		0.640769	0.921188	0.756358
NCI-H1793	Lung	Non-small cell lung adenocarcinoma		-3.69897	-2.69897	-4.66157		2.7135	3.0025	2.84		-5.54859	-5.13736	-3.15128		0.684788	0.952038	0.83557
EBC-1	Lung	Non-small cell lung squamous cell carcinoma		-6.28283	-5.90049	-5.69887		2.4745	2.3005	2.717		-5.46838	-3.02623	-4.2179		0.355276	0.520712	0.499814
NCI-H196	Lung	Lung cancer, undifferentiated		-3.69897	-4.47035	-2.69897		2.304	2.823	3.1935		-4.76716	-4.7816	-5.5262		0.515032	0.826235	0.851796
NCI-H82	Lung	Small cell lung, neuroendocrine		-6.81368	-3.29343	-5.52205		2.133	2.6715	2.9865		-5.42924	-2.52089	-5.08039		0.222496	0.764512	0.658845
SBC-5	Lung	Small cell lung, neuroendocrine		-4.86109	-4.40514	-5.32323		2.442	3.139	2.845		-5.26738	-4.91937	-3.83124		0.514891	0.882237	0.754652
NCI-H2286	Lung	Small cell lung, neuroendocrine		-3.69897	-4.51475	-2.69897		3.1795	3.0955	3.103		-5.46806	-5.64386	-5.64386		0.998404	0.970348	0.976196
SHP-77	Lung	Small cell lung, neuroendocrine		-3.69897	-3.65667	-2.69897		2.762	3.1575	3.021		-4.22007	-5.64386	-4.83633		0.753426	1.00924	0.913903
SW 1271	Lung	Lung cancer, undifferentiated		-3.69897	-4.83798	-5.16682		2.716	2.9515	2.9175		-5.64386	-3.82029	-4.12172		0.717821	0.860716	0.698187
NCI-H1048	Lung	Small cell lung, neuroendocrine		-8.36104	-4.85479	-5.68927		1.1235	2.4145	2.401		-5.64386	-2.03168	-3.66588		0.306129	0.703591	0.414457
COR-L88	Lung	Small cell lung, neuroendocrine		-3.69897	-4.82198	-2.69897		2.7555	3.467	3.46		-2.57373	-5.64386	-5.42816		0.774279	1.01778	0.909979
NCI-H446	Lung	Small cell lung, neuroendocrine		-3.69897	-4.62476	-3.66267		3.359	3.5005	3.1895		-5.37565	-5.64386	-5.1384		1.04232	0.987146	0.951116
NCI-H146	Lung	Small cell lung, neuroendocrine		-7.55816	-6.26453	-6.28413		1.195	2.059	2.3195		-4.60374	-2.71297	-4.0377		0.0564507	0.42403	0.235616
697	Lymphoid	B-cell acute lymphoblastic leukemia		-7.973	-6.9518	-6.84258		0.74445	1.6965	1.937		-5.23949	-3.26646	-5.51172		0.00812911	0.262966	0.0276645
NALM-6	Lymphoid	B-cell acute lymphoblastic leukemia		-7.9582	-7.06261	-6.29373		0.76565	1.7395	2.738		-5.63136	-4.05007	-5.63668		0.00785601	0.153561	0.118797
Reh	Lymphoid	B-cell acute lymphoblastic leukemia		-7.84338	-4.86599	-5.84969		0.973	2.898	2.8035		-5.62515	-3.99408	-4.84152		0.0625501	0.902624	0.347399
JM1	Lymphoid	B-cell acute lymphoblastic leukemia		-8.33703	-7.82228	-6.71537		0.4541	1.228	1.8385		-4.84779	-3.08803	-3.90468		0.00777527	0.2638	0.0428526
KASUMI-2	Lymphoid	B-cell acute lymphoblastic leukemia		-8.21622	-5.92289	-6.12731		0.62765	2.145	2.717		-4.6881	-2.46692	-4.86172		0.0401319	0.558582	0.349182
RL	Lymphoid	Diffuse large B-cell lymphoma		-7.29893	-4.87479	-6.23292		1.4645	2.654	2.536		-5.61641	-3.83085	-5.31166		0.0168312	0.640293	0.15813
A3/KAW	Lymphoid	Diffuse large B-cell lymphoma		-6.68247	-5.64646	-6.07131		1.911	2.6055	2.6145		-4.98185	-4.32259	-5.46265		0.0104961	0.694357	0.0340214
KARPAS-422	Lymphoid	Diffuse large B-cell lymphoma		-7.12531	-4.978	-6.56976		1.954	2.6445	2.385		-5.00621	-2.71203	-5.44046		0.348824	0.763178	0.403423
HT	Lymphoid	Diffuse large B-cell lymphoma		-7.91059	-5.51645	-6.64256		1.2865	1.993	2.12		-5.19282	-1.55662	-4.48449		0.252205	0.606974	0.34883
OCI-LY3	Lymphoid	Diffuse large B-cell lymphoma		-7.39414	-5.53845	-6.13331		1.305	2.841	2.6325		-5.64386	-3.98889	-5.64386		0.00672803	0.626825	0.00566568
SU-DHL-4	Lymphoid	Diffuse large B-cell lymphoma		-6.91489	-5.36884	-6.34253		1.9985	3.055	2.4825		-5.64386	-4.36613	-4.88921		0.054545	0.739973	0.263391
HG3	Lymphoid	Chronic lymphocytic leukemia		-7.20172	-5.64967	-6.26493		1.88	2.451	2.719		-5.61289	-2.92355	-5.64386		0.192433	0.528573	0.277219
HD-MY-Z	Myeloid	Acute myeloid leukemia		-4.54305	-4.08591	-5.74207		2.6845	2.9545	2.771		-5.06215	-3.4652	-4.1214		0.619017	0.884662	0.507443
L-428	Lymphoid	Hodgkin lymphoma		-5.45115	-3.77228	-5.60766		3.128	3.1655	3.136		-5.64386	-5.44815	-5.64386		0.898458	1.00364	0.605852
JeKo-1	Lymphoid	Mantle cell lymphoma		-7.32413	-6.53495	-6.30453		1.4955	2.006	2.5255		-5.11572	-3.42249	-4.52668		0.0796237	0.384987	0.165645
REC-1	Lymphoid	Mantle cell lymphoma		-5.0143	-2.69897	-2.69897		2.4805	2.613	2.7925		-5.10876	23.4972	-4.67655		0.530825	0.773646	0.645696
KMS-27	Lymphoid	Multiple myeloma		-7.9882	-7.12021	-6.44454		0.89395	1.665	2.497		-4.73473	-3.43678	-5.64386		0.0844101	0.397909	0.203136
KMS-12-BM	Lymphoid	Multiple myeloma		-8.75668	-8.83718	-5.91409		0.403	0.8226	3.029		-4.64168	-3.6402	-5.20809		0.061965	0.148134	0.303009
OPM-2	Lymphoid	Multiple myeloma		-8.41024	-8.53035	-7.20862		0.3554	0.32705	1.626		-5.31679	-5.09996	-5.64386		0.0075604	0.00893343	0.0060488
RPMI 8226	Lymphoid	Multiple myeloma		-7.34733	-7.09821	-6.58936		1.6205	1.8785	2.2845		-5.64386	-4.94528	-5.1409		0.0599458	0.189797	0.200319
KMS-11	Lymphoid	Multiple myeloma		-4.58906	-6.23652	-6.44774		2.974	2.026	2.352		-5.63752	-2.58977	-4.9084		0.841095	0.468627	0.107168
SUPT1	Lymphoid	T-cell acute lymphoblastic leukemia		-7.76338	-5.59886	-6.18052		1.2375	2.832	3.302		-5.28506	-3.83207	-5.64386		0.163486	0.626798	0.238485
JURKAT	Lymphoid	T-cell acute lymphoblastic leukemia		-7.40774	-7.83188	-6.79818		1.387	1.1885	1.98		-5.11873	-2.84644	-4.59646		0.0299821	0.261942	0.031205
PF382	Lymphoid	T-cell acute lymphoblastic leukemia		-7.46735	-6.15172	-6.23492		1.286	2.1965	2.662		-5.44376	-3.00166	-5.33541		0.0130507	0.427236	0.148789
KARPAS-299	Lymphoid	T-cell lymphoma		-6.39324	-2.69897	-5.25563		2.4305	2.2885	3.3125		-5.15459	-4.55295	-4.93295		0.419232	0.575403	0.868862
DEL	Lymphoid	T-cell lymphoma		-6.77968	-4.63556	-6.09251		2.06	2.669	2.767		-4.73639	-2.51337	-5.64386		0.349689	0.690783	0.317187
U-937	Myeloid	Acute myeloid leukemia		-6.93769	-5.23082	-5.55086		1.8165	2.877	2.9555		-5.37256	-4.97466	-4.87857		0.0839829	0.863722	0.511931
MOLM-16	Myeloid	Acute myeloid leukemia		-7.9882	-7.0198	-6.68377		0.74385	1.7155	2.068		-5.44952	-3.54706	-5.20993		0.0101353	0.250915	0.0286138
P31/FUJ	Myeloid	Acute myeloid leukemia		-4.50425	-2.69897	-4.50035		3.212	3.225	3.0495		-5.54355	-5.42917	-5.64386		0.951693	0.942446	0.863329
THP-1	Myeloid	Acute myeloid leukemia		-7.24532	-5.57206	-6.45935		1.6135	2.474	2.406		-5.43778	-2.87277	-5.07272		0.053373	0.56946	0.0839778
JURL-MK1	Myeloid	Chronic myeloid leukemia		-7.47735	-5.54925	-6.64256		1.2305	2.3735	2.0385		-5.2259	-2.6329	-4.68255		0.00407356	0.652748	0.0130385
NOMO-1	Myeloid	Acute myeloid leukemia		-7.72017	-7.79588	-6.76218		0.999	1.182	1.9965		-5.28705	-4.00979	-4.84531		0.00527803	0.162133	0.00964121
OCIAML2	Myeloid	Acute myeloid leukemia		-7.0145	-6.50175	-6.46375		1.6305	2.274	2.1865		-5.64386	-3.91804	-5.03045		0.00449805	0.215782	0.00358727
CMK	Myeloid	Acute myeloid leukemia		-6.58126	-4.65637	-6.22212		2.596	3.3625	2.719		-5.64386	-5.64386	-5.64386		0.0165186	0.963929	0.114628
MOLM-13	Myeloid	Acute myeloid leukemia		-7.62736	-5.61486	-6.52775		1.148	2.576	2.099		-5.64386	-3.46439	-5.22076		0.0264254	0.602594	0.0305821
MONO-MAC-1	Myeloid	Acute myeloid leukemia		-8.20742	-6.66857	-6.62576		0.66315	1.783	2.193		-5.31178	-2.71819	-5.43165		0.0452208	0.324566	0.0680454
MONO-MAC-6	Myeloid	Acute myeloid leukemia		-8.33783	-8.64316	-6.67537		0.6955	0.4701	2.152		-4.87387	-4.36027	-5.36882		0.0836444	0.0310523	0.0360124
OCI-AML5	Myeloid	Acute myeloid leukemia		-7.34693	-5.68927	-6.37934		1.445	2.204	2.376		-5.64386	-2.35896	-4.56621		0.0122871	0.607719	0.0484359
KASUMI-1	Myeloid	Acute myeloid leukemia		-7.93499	-8.32913	-6.57336		0.85125	0.72835	2.23		-5.21545	-4.03454	-5.64386		0.0437657	0.065844	0.0287364
K-562	Myeloid	Chronic myeloid leukemia		-6.52485	-8.25753	-6.75018		2.245	1.00815	2.251		-4.97994	-5.49072	-5.22179		0.230871	0.205455	0.227559
HEL	Myeloid	Acute myeloid leukemia		-6.65327	-4.87199	-6.19692		2.1805	3.128	2.652		-5.64386	-5.64386	-5.64386		0.0275936	0.999291	0.121662
HEL 92.1.7	Myeloid	Acute myeloid leukemia		-7.22732	-5.83728	-6.39014		1.391	1.9215	2.3705		-4.51366	-1.82149	-5.52581		0.00651873	0.554352	0.0128165
TF-1	Myeloid	Acute myeloid leukemia		-5.17432	-5.37084	-4.11791		3.1345	3.411	3.0045		-5.64386	-4.89177	-5.64386		0.532128	0.885988	0.787601
TYK-nu	Ovary/Fallopian Tube	Ovarian adenocarcinoma		-6.93209	-4.0423	-3.82428		1.8055	2.2485	2.765		-3.73217	-0.991933	-4.8693		0.323254	0.615159	0.522489
OV-90	Ovary/Fallopian Tube	Ovarian adenocarcinoma		-4.60506	-2.69897	-5.38004		3.235	2.8425	2.98		-5.64386	-5.64386	-4.71194		0.833303	0.856483	0.708122
OV-56	Ovary/Fallopian Tube	Ovarian adenocarcinoma		-3.71297	-2.69897	-3.62226		3.029	3.202	3.02		-4.59317	-5.64386	-5.64386		0.943846	1.01843	0.962069
FU-OV-1	Ovary/Fallopian Tube	Ovarian adenocarcinoma		-7.47135	-5.73847	-5.38444		1.5385	2.1	2.7525		-4.3625	-2.03649	-3.88284		0.295651	0.57264	0.63136
A2780	Ovary/Fallopian Tube	Ovarian adenocarcinoma		-8.0018	-5.59766	-6.92339		0.98985	2.0405	1.8725		-4.95104	-1.75714	-4.53928		0.103628	0.583231	0.117969
OVCAR-4	Ovary/Fallopian Tube	Ovarian adenocarcinoma		-3.69897	-2.69897	-3.65947		2.9225	3.0215	2.921		-5.52881	-5.53982	-3.67083		0.669943	0.95471	0.868929
IGROV1	Ovary/Fallopian Tube	Ovarian adenocarcinoma		-6.87969	-4.9516	-6.10011		2.2405	2.964	2.564		-5.64386	-3.80093	-4.9607		0.353044	0.875676	0.401101
OVCAR-5	Ovary/Fallopian Tube	Ovarian adenocarcinoma		-3.69897	-2.69897	-2.69897		3.1045	3.15	2.751		-5.52876	-5.64386	22.2534		0.974282	1.00829	0.836671
Caov-3	Ovary/Fallopian Tube	Ovarian adenocarcinoma		-3.69897	-4.89959	-3.62306		2.3675	3.2355	3.1995		-2.49802	-5.46567	-4.3506		0.714236	0.979863	0.918004
NIH:OVCAR-3	Ovary/Fallopian Tube	Ovarian adenocarcinoma		-3.69897	-5.06841	-2.69897		2.969	3.409	3.554		-5.64385	-5.64386	-5.4614		0.802857	0.872363	0.961083
KURAMOCHI	Ovary/Fallopian Tube	Ovarian adenocarcinoma		-4.57186	-5.26963	-4.89199		2.565	2.5635	3.204		-3.86257	-2.91706	-4.51989		0.583691	0.700195	0.893636
OVCAR-8	Ovary/Fallopian Tube	Ovarian adenocarcinoma		-3.69897	-2.84818	-4.17752		2.756	2.8055	2.8295		-4.78485	-1.59336	-2.96377		0.866833	0.896701	0.89269
BxPC-3	Pancreas	Pancreatic adenocarcinoma		-3.69897	-4.75918	-2.69897		2.795	3.0715	3.365		-4.64386	-3.69483	-4.80075		0.673482	0.848608	0.81702
PANC-1	Pancreas	Pancreatic adenocarcinoma		-4.49705	-3.56826	-2.69897		2.373	2.8635	2.6005		-4.88924	-4.64386	-3.95592		0.513054	0.703991	0.582646
CFPAC-1	Pancreas	Pancreatic adenocarcinoma		-3.69897	-4.27833	-4.34914		3.227	2.87	2.778		-5.40659	-3.06997	-2.48256		0.99604	0.906624	0.812906
HUP-T4	Pancreas	Pancreatic adenocarcinoma		-6.74287	-5.18002	-5.62606		2.2985	3.065	3.15		-5.41084	-4.07119	-5.03296		0.360801	0.79293	0.564544
KP4	Pancreas	Pancreatic adenocarcinoma		-6.68607	-2.69897	-2.69897		1.747	3.121	2.958		-3.83506	-5.22328	-5.43514		0.418561	0.929427	0.733064
SW1990	Pancreas	Pancreatic adenocarcinoma		-3.69897	-2.69897	-3.55906		3.0895	3.176	3.071		-5.33466	-5.64386	-3.77397		0.962273	0.991782	0.940297
PA-TU-8988T	Pancreas	Pancreatic adenocarcinoma		-3.69897	-3.66027	-2.69897		2.5635	3.2425	2.9075		-5.64386	-5.64386	-5.64386		0.597703	0.954785	0.881345
DAN-G	Pancreas	Pancreatic adenocarcinoma		-3.69897	-4.9684	-5.57126		2.7575	2.0975	2.668		-4.93067	-1.33696	-3.82242		0.72386	0.63714	0.508678
MIA PaCa-2	Pancreas	Pancreatic adenocarcinoma		-3.69897	-4.0243	-4.84078		2.893	2.8755	3.0365		-5.58913	-2.67367	-4.27257		0.881731	0.891315	0.833518
SUIT-2	Pancreas	Pancreatic adenocarcinoma		-3.69897	-4.38194	-5.34723		2.9305	2.7025	2.8215		-5.64386	-2.32756	-4.15759		0.771945	0.807767	0.626137
HUP-T3	Pancreas	Pancreatic adenocarcinoma		-7.15372	-5.86329	-6.0249		1.545	2.204	2.539		-5.10285	-2.62205	-4.39951		0.0275767	0.526733	0.23657
Panc 04.03	Pancreas	Pancreatic adenocarcinoma		-4.63786	-4.44514	-4.09191		2.9955	2.8275	2.5315		-5.64386	-2.85261	-4.22713		0.746889	0.880885	0.574084
KELLY	Peripheral Nervous System	Neuroblastoma		-7.18212	-4.67677	-6.48015		1.668	2.869	2.26		-5.43133	-3.3078	-4.69047		0.0726351	0.765598	0.117377
NB-1	Peripheral Nervous System	Neuroblastoma		-7.65097	-5.9761	-6.73097		1.28	1.7645	2.079		-4.80609	-1.24194	-4.38158		0.164125	0.47198	0.21439
KPNYN	Peripheral Nervous System	Neuroblastoma		-7.17612	-3.11421	-6.05531		1.9485	2.791	2.348		-5.44484	-4.74123	-3.85911		0.357481	0.847278	0.359053
SK-N-AS	Peripheral Nervous System	Neuroblastoma		-3.69897	-5.12801	-4.70277		2.3585	2.3795	2.898		-3.36127	-2.38606	-3.18077		0.60055	0.61002	0.833317
NCI-H2052	Pleura	Mesothelioma		-6.64446	-5.31243	-6.18332		2.192	2.1975	2.3885		-4.94204	-1.81295	-4.24155		0.361667	0.591631	0.299255
MSTO-211H	Pleura	Mesothelioma		-3.69897	-2.69897	-5.36684		2.4775	2.577	2.547		-5.17791	-1.41873	-2.84711		0.644835	0.802175	0.597626
PC-3	Prostate	Prostate adenocarcinoma		-5.9876	-5.36644	-5.52485		2.3955	2.253	2.7455		-4.3234	-2.0828	-4.07672		0.477432	0.64421	0.604298
22Rv1	Prostate	Prostate adenocarcinoma		-7.11731	-5.14361	-6.35654		1.785	2.501	2.3995		-5.34658	-2.53934	-4.79748		0.191706	0.700927	0.255547
LNCaP clone FGC	Prostate	Prostate adenocarcinoma		-7.15892	-5.59886	-6.59336		1.7625	2.435	2.204		-4.7839	-2.82054	-5.33277		0.259295	0.582649	0.245306
VCaP	Prostate	Prostate adenocarcinoma		-8.25703	-6.88859	-7.19062		0.8133	1.62	1.7455		-5.64386	-2.35037	-5.15723		0.146432	0.386932	0.183654
DU 145	Prostate	Prostate adenocarcinoma		-3.69897	-3.50105	-2.69897		2.8445	3.001	2.921		-1.67287	-4.18836	-3.76698		0.856187	0.923901	0.820721
WM-115	Skin	Melanoma		-3.69897	-4.76518	-2.69897		3.018	3.1035	3.1065		-5.64386	-5.64386	-5.03558		0.760588	0.873292	0.681959
WM-793B	Skin	Melanoma		-3.69897	-2.69897	-5.05601		2.966	3.1015	2.77		-5.64386	-5.5713	-3.77762		0.82918	0.991798	0.647043
SK-MEL-2	Skin	Melanoma		-3.69897	-2.69897	-2.69897		2.7095	2.6565	2.9825		49.4286	33.4265	-5.01336		0.876908	0.827665	0.870889
COLO-679	Skin	Melanoma		-5.87799	-6.26213	-6.17572		2.713	2.0345	2.653		-4.58099	-2.84405	-5.64386		0.394487	0.442388	0.166881
IPC-298	Skin	Melanoma		-3.69897	-5.49925	-5.74927		2.576	2.386	2.911		-4.53515	-2.5808	-5.08116		0.5431	0.664405	0.442935
MEL-JUSO	Skin	Melanoma		-3.69897	-2.69897	-4.90959		2.999	3.2365	2.8105		-5.64386	-5.64386	-3.35142		0.673519	1.01652	0.800691
RVH-421	Skin	Melanoma		-3.69897	-5.11361	-6.32413		2.611	2.508	2.3615		-5.0286	-2.60753	-5.23642		0.580764	0.722825	0.432928
MeWo	Skin	Melanoma		-3.69897	-4.72637	-5.9985		2.233	2.1465	2.75		-4.80036	-1.26117	-4.93425		0.536877	0.649927	0.40584
WM-266-4	Skin	Melanoma		-5.34914	-2.69897	-6.28013		1.8695	2.4555	2.4055		-5.05352	-3.64878	-5.02987		0.472563	0.696466	0.439088
UACC-62	Skin	Melanoma		-3.69897	-5.26483	-2.69897		2.5765	3.0055	3.0705		-4.96491	-4.64269	-4.74681		0.602602	0.819917	0.727146
UACC-257	Skin	Melanoma		-3.69897	-4.46315	-2.69897		2.994	2.753	2.915		-5.28315	-3.11687	-5.16475		0.894844	0.836951	0.719409
IGR-39	Skin	Melanoma		-3.69897	-3.14261	-2.69897		2.615	2.8945	2.9505		-5.13919	-3.46692	-5.30028		0.71023	0.919796	0.78495
COLO-800	Skin	Melanoma		-6.82928	-5.82168	-7.0286		1.9285	1.9325	1.67		-3.948	-1.75612	-3.50231		0.267235	0.526456	0.141279
SK-MEL-3	Skin	Melanoma		-5.81038	-4.89719	-4.09271		2.4625	2.8185	2.848		-4.20872	-3.37255	-5.0689		0.476773	0.810095	0.560244
COLO 792	Skin	Melanoma		-6.59166	-4.68197	-2.69897		2.252	2.7975	2.8435		-5.22466	-3.50964	-5.64386		0.396616	0.884861	0.599601
MEL-HO	Skin	Melanoma		-3.69897	-4.9784	-5.84808		2.629	2.856	2.6565		-4.28033	-3.30846	-4.22178		0.653125	0.805206	0.408153
A2058	Skin	Melanoma		-4.45785	-2.69897	-2.69897		3.0145	3.093	2.975		-5.64386	-4.92143	-3.89258		0.973312	0.987124	0.8522
C32	Skin	Melanoma		-5.52115	-3.46265	-2.69897		2.106	2.308	2.6865		-3.44435	-2.08415	-4.41931		0.521958	0.697476	0.638544
A-375	Skin	Melanoma		-3.69897	-3.45545	-4.56876		2.6645	2.944	2.854		-4.99032	-3.14673	-3.11927		0.596257	0.915942	0.81419
RPMI-7951	Skin	Melanoma		-3.69897	-4.65717	-4.74197		2.7565	2.8935	2.871		-5.33428	-5.36174	-3.40576		0.729582	0.920117	0.800582
IGR-1	Skin	Melanoma		-5.0451	-4.94199	-3.75228		2.0315	2.249	2.9335		-4.16646	-2.18544	-4.21776		0.475749	0.647294	0.742426
IGR-37	Skin	Melanoma		-6.47685	-4.9908	-5.92649		2.259	2.8465	2.7505		-4.88183	-3.64288	-5.03475		0.208053	0.835662	0.297392
SK-MEL-30	Skin	Melanoma		-3.69897	-4.87999	-5.54165		2.7645	2.9575	3.0955		-5.32189	-4.02938	-5.44961		0.616127	0.81579	0.726413
Hs 944.T	Skin	Melanoma		-3.69897	-3.67227	-4.76438		2.627	3.0805	3.0175		-4.7743	-4.74356	-4.5441		0.764513	0.978286	0.967803
MCC26	Skin	Merkel cell carcinoma		-6.06441	-3.61066	-5.78008		2.4795	2.943	2.746		-5.06623	-4.47481	-4.6027		0.444554	0.937464	0.447689
MCC13	Skin	Merkel cell carcinoma		-3.69897	-2.69897	-2.69897		2.7505	3.0635	2.999		-5.64386	-5.64386	-4.85737		0.648308	0.996026	0.799538
A431	Skin	Skin squamous cell carcinoma		-4.62226	-4.89639	-5.44484		2.923	2.883	3.2935		-4.64386	-3.25633	-5.15691		0.836797	0.777618	0.647444
HT-1080	Soft Tissue	Fibrosarcoma		-3.69897	-4.51035	-4.71357		3.234	3.302	2.9635		-5.37388	-5.64386	-4.09588		0.995569	1.05101	0.93181
KYM-1	Soft Tissue	Rhabdoid tumor		-8.26223	-5.39844	-6.93699		0.71805	2.341	1.797		-4.94323	-2.36214	-4.18965		0.0598988	0.635812	0.133839
RH-30	Soft Tissue	Rhabdomyosarcoma		-7.08251	-5.0116	-6.33853		1.807	2.215	2.346		-4.85806	-1.63294	-4.62665		0.222329	0.655477	0.211806
RD	Soft Tissue	Rhabdomyosarcoma		-6.84528	-4.51355	-5.9697		1.971	2.58	2.4625		-4.47403	-2.27626	-3.74324		0.29765	0.761219	0.37941
RH-41	Soft Tissue	Rhabdomyosarcoma		-8.05101	-5.68927	-6.35214		0.8162	2.382	2.384		-4.56421	-2.86934	-4.42246		0.0649878	0.637828	0.190606
8305C	Thyroid	Anaplastic thyroid cancer		-3.69897	-4.62076	-4.47435		3.0555	3.6805	3.1965		-5.64386	-5.64386	-5.64386		0.835522	1.09455	0.958178
8505C	Thyroid	Anaplastic thyroid cancer		-3.69897	-3.60746	-2.69897		2.9335	3.026	3.2115		-5.28296	-4.35697	-5.64386		0.797268	0.964849	0.985809
CAL-62	Thyroid	Thyroid carcinoma		-6.53485	-4.73357	-5.09881		2.0735	2.8485	2.841		-4.23714	-3.14751	-3.71708		0.447012	0.842773	0.702351
FTC-133	Thyroid	Thyroid carcinoma		-3.69897	-3.9959	-2.69897		2.4435	2.7535	2.9815		-5.64386	-2.24749	-5.64386		0.46905	0.882224	0.751978
AN3CA	Uterus	Endometrial adenocarcinoma		-3.69897	-3.52225	-2.69897		2.939	2.974	2.7605		-4.33604	-4.74876	-4.02085		0.932718	0.956019	0.776097
MFE-296	Uterus	Endometrial adenocarcinoma		-6.65967	-4.51475	-4.9864		2.1325	2.6265	2.883		-4.76083	-2.40805	-3.93756		0.437141	0.825264	0.701799
HEC-1	Uterus	Endometrial adenocarcinoma		-3.69897	-4.19992	-3.58786		2.5685	2.7995	3.0545		-4.39715	-2.55764	-4.3205		0.569601	0.877913	0.892773
MFE-280	Uterus	Endometrial adenocarcinoma		-3.69897	-3.80628	-3.51185		2.143	2.065	2.7895		-4.99439	-2.06679	-2.08131		0.553005	0.597398	0.832346
Ishikawa (Heraklio) 02 ER-	Uterus	Endometrial adenocarcinoma		-3.69897	-2.69897	-2.69897		3.0155	3.0425	3.076		-5.27168	-4.38382	-5.17242		0.92823	0.954451	0.929344
SNG-M	Uterus	Endometrial adenocarcinoma		-3.69897	-2.69897	-2.69897		2.6535	2.9055	3.3285		-5.64386	-4.7066	-5.64386		0.598641	0.90938	1.00533
MFE-319	Uterus	Endometrial adenocarcinoma		-5.32953	-5.11841	-4.73117		1.816	2.549	3.0315		-4.20309	-2.56075	-4.32051		0.472141	0.694402	0.911022
SKN	Uterus	Endometrial squamous cell carcinoma		-7.47455	-4.89279	-5.70567		1.585	2.1405	2.5765		-4.39418	-1.34544	-4.10639		0.345667	0.630513	0.534927
RL95-2	Uterus	Endometrial squamous cell carcinoma		-5.30873	-2.69897	-4.60596		3.412	3.3165	3.5335		-5.64386	-5.64386	-5.64386		0.906417	1.00518	0.981461
