# Supplementary material for: An orally active dual CBP/p300 degrader targets core dependencies of multiple myeloma
Source: Cell Rep. Author manuscript; Available in PMC 2026 Jul 14. (PMC13366507; doi:10.1016/j.celrep.2026.117464)
Supplement: 4 [file NIHMS2190731-supplement-4.xlsx]

## Sheet: Sheet1
Table S2, related to Figure 2. Degradation kinetics of dCBP library
Compound	CBP DC50 (4h) [nM]	CBP Dmax (1 nM)	CBP Degradation rate (1 nM at 1h) (1/h)	p300 DC50 (4h) [nM]	p300 Dmax (1 nM)	p300 Degradation rate (1 nM at 1h) (1/h)
dCBP-1	1.81	46.0 %	0.21	1.38	47.0 %	0.23
dCBP-2	1.14	45.6 %	0.21	ND	50.7 %	0.23
dCBP-3	1.47	40.4 %	0.16	2.61	28.6 %	0.12
dCBP-11	ND	21.1 %	0.19	ND	0 %	0
dCBP-12	0.04	81.2 %	0.69	0.05	81.9 %	0.65
dCBP-13	0.09	67.5 %	0.55	0.06	77.3 %	0.66
dCBP-14	0.15	51.7 %	0.37	0.06	61.5 %	0.50
dCBP-15	2.34	33.2 %	0.23	0.63	42.9 %	0.30
dCBP-25	1.91	41.8 %	0.24	3.25	27.1 %	0.06
dCBP-26	0.68	64.8 %	0.41	0.61	62.1 %	0.42
dCBP-27	ND	36.8 %	0.14	1.3	48.2 %	0.27
dCBP-28	ND	0 %	0	ND	0 %	0.01
dCBP-29	0.06	85.0 %	0.78	0.36	88.3 %	0.61
dCBP-30	0.05	79.4 %	0.79	0.04	84.9 %	0.81
