# Supplementary material for: An orally active dual CBP/p300 degrader targets core dependencies of multiple myeloma
Source: Cell Rep. Author manuscript; Available in PMC 2026 Jul 14. (PMC13366507; doi:10.1016/j.celrep.2026.117464)
Supplement: 5 [file NIHMS2190731-supplement-5.xlsx]

## Sheet: Sheet1
Table S3, related to Figure 3. Proteome changes with dCBP-30 treatment of MM1.S cells (4 h)
Gene	Fold change (log2)	p val (-log10)
EP300	-2.90509	6.57
CREBBP	-3.03312	6.15
RRP12	-1.26474	4.21
MAF	-1.3587	4.01
BHLHE41	-1.17767	3.62
NA	1.11818	3.45
IGF2	1.23812	3.4
NCDN	0.970752	3.27
EMC2	1.27405	3.21
NA	1.04194	3.19
N4BP1	-1.02948	3.18
WDR13	-1.26175	3.09
FAM3C	-1.28041	3.01
CD320	-0.771203	2.99
SECISBP2L	0.900762	2.99
MACIR	-0.827634	2.97
NA	0.862403	2.97
THBS1	0.6592	2.81
FBXO38	0.784236	2.81
MYL1	0.809919	2.74
PRDM1	-0.717339	2.72
FGFR1	0.839387	2.72
SH3BP1	-0.73286	2.67
EXOSC8	-0.865346	2.66
GTPBP10	0.725748	2.66
TADA3	-0.996301	2.63
GON4L	0.733572	2.59
CLMN	-0.63635	2.53
SCML2	1.30488	2.52
TLR7	-1.43566	2.52
SDHA	-0.814401	2.48
RFK	0.619392	2.45
MBD2	-0.545598	2.44
LITAF	0.709745	2.44
DTL	0.956972	2.43
MDN1	-0.737549	2.42
RAI17	-0.712984	2.41
MRPS31	0.580982	2.4
F10	1.0209	2.4
USP9X	1.06149	2.37
POLR2D	-0.73111	2.37
RMND1	1.30218	2.35
NA	-1.06006	2.32
RPS21	0.793916	2.32
ZFP36L2	-0.777167	2.3
RASAL2	-0.516882	2.27
TIA1	0.498338	2.25
NHEJ1	0.604358	2.25
RAB12	-0.669004	2.24
FLOT1	0.528018	2.23
NA	0.991615	2.21
CCDC32	-0.562197	2.21
FBXW11	1.09697	2.2
PPP1CB	-0.51946	2.2
KIAA1671	0.636627	2.17
IRF2BP2	-0.582475	2.17
SLC17A5	-0.917844	2.16
NA	0.776515	2.15
TUBB2C	-1.04585	2.14
COG4	0.493314	2.13
UROS	-0.644652	2.1
SEMA4A	-0.55627	2.09
PBXIP1	0.536617	2.08
NA	0.676825	2.08
CASP3	-0.695685	2.07
NA	0.793823	2.06
TMEM199	0.486227	2.06
DENND10	-0.4675	2.06
GPI	0.591599	2.03
USP54	0.97356	2.02
PIM2	-1.82197	2.01
RECQL5	-0.58759	2.01
POLR3C	0.635751	1.99
POLR1C	0.485309	1.98
ESYT1	-0.641132	1.97
TXNDC15	-0.593154	1.96
ST3GAL5	-0.659269	1.94
UBE2G1	-1.00112	1.94
CLTC	1.16287	1.93
OXNAD1	-0.798607	1.91
NA	0.472792	1.9
NCAM1	-0.523527	1.9
NA	-0.860549	1.9
YES1	0.515285	1.9
NECAP2	0.601214	1.88
PDRG1	0.556807	1.88
POLB	-1.16626	1.88
TRIM8	-1.31295	1.86
PTAR1	-1.01386	1.85
SUCO	-0.77213	1.85
PPA2	-0.566747	1.85
CLSPN	0.596187	1.84
CLTB	0.5033	1.83
CLPTM1L	1.27879	1.83
ZMAT5	-0.929035	1.83
NA	0.541413	1.82
TTF2	1.27737	1.82
SMARCD2	-0.8205	1.81
CISD2	-0.467576	1.81
NDUFB9	0.49428	1.8
NAV1	-0.473624	1.8
PHKG2	-0.726095	1.8
ERI1	0.700072	1.8
TEX10	-0.710845	1.79
SDF2	0.929815	1.78
RDH13	0.547363	1.77
GRPEL2	-1.53955	1.77
PI4KB	-0.738692	1.77
NA	0.399697	1.76
STK39	-0.571073	1.76
SIRT3	-0.62632	1.76
BAZ1B	0.653821	1.76
IDH3B	0.45231	1.76
DPP3	0.586606	1.75
NA	-0.54563	1.75
FYTTD1	-1.09059	1.74
PRCC	0.487015	1.74
CENPE	-0.609979	1.74
NIT2	0.706907	1.74
TAF2	-0.817626	1.74
RPL38	0.543144	1.73
AQR	0.805322	1.72
IQSEC1	-1.6119	1.72
ST3GAL1	-0.500082	1.71
EVI5L	0.823073	1.71
PAPOLG	0.823588	1.7
KANK2	-0.851993	1.7
NA	0.822021	1.7
LRP8	-0.863681	1.67
EAF1	0.398294	1.67
NA	0.768008	1.67
JADE1	-0.453454	1.67
NA	0.732405	1.67
DPH5	0.481495	1.66
NOP9	-0.376063	1.66
ECPAS	-0.401782	1.66
COMMD2	-0.391508	1.66
MARCKS	-0.416171	1.65
SRSF11	-0.487737	1.64
ANXA6	-0.364258	1.64
RNF40	0.372842	1.63
DUS4L-BCAP29	-0.642885	1.63
AKAP17A	-0.549779	1.63
EIF4H	0.409798	1.63
SART1	0.681132	1.62
NCAPH	-0.686485	1.62
ZNF384	0.45099	1.61
OCRL	0.749664	1.61
COQ7	-0.463694	1.61
TMEM135	-0.860808	1.61
AKAP11	-0.518487	1.61
GAS6	0.397172	1.61
ARFGAP1	0.432956	1.59
LPCAT4	-0.757557	1.59
UBADC1	-1.42194	1.59
TJP1	-0.891402	1.59
NA	0.940685	1.58
KRIT1	-0.413751	1.58
CHMP1B	0.511826	1.58
GTPBP3	-0.458592	1.58
DDX41	-0.415291	1.58
CKMT1A	-0.628864	1.57
PYCR2	0.395084	1.57
NA	-0.643502	1.57
CYP51A1	0.505364	1.56
TBCA	0.477283	1.56
STX4	0.397084	1.56
UBE2K	0.460875	1.56
SERPINB8	0.527748	1.56
DOCK4	0.417512	1.56
RASA4	-0.839808	1.55
TAGLN2	-0.665423	1.54
SLC39A10	-0.424854	1.54
ACTR1A	0.48854	1.53
WDR44	0.420512	1.53
NA	-0.348908	1.53
NA	-0.638443	1.53
AP2S1	-0.451492	1.53
GPAT4	-0.55981	1.52
NUAK1	-0.597505	1.52
STBD1	0.42033	1.51
STOML2	0.451074	1.51
hCG_1993905	-0.780853	1.51
SNTB2	-0.483759	1.51
ISCA2	0.507206	1.5
RMDN1	-1.07866	1.5
DNAJC10	-0.460915	1.49
TRMT6	-0.362444	1.49
MRPL24	0.965214	1.49
ORC1L	0.3832	1.49
CST3	-0.39531	1.49
ZBTB7A	0.405035	1.49
THOC2	0.436729	1.49
PGM3	-0.520735	1.48
SETDB1	0.892125	1.48
EHBP1L1	-0.585397	1.48
WDR45	-0.753499	1.48
IMP3	-0.356834	1.48
SPATA5	1.1243	1.47
URI1	-0.416073	1.47
TRMT13	-0.9852	1.47
PIGT	0.357963	1.47
TRIM4	0.693772	1.47
XPNPEP3	-0.984948	1.47
TGFBI	-0.651413	1.46
UIMC1	-0.442091	1.46
NOM1	0.373976	1.46
RBFA	0.789271	1.46
EIF2B5	-0.496964	1.46
NUBP2	-0.496293	1.46
CD44	-0.477561	1.45
APOB	-0.4706	1.45
SMC1B	0.80134	1.45
EEF1B2	0.350936	1.45
MED24	-0.358495	1.44
MBOAT7	0.623483	1.44
SDR39U1	0.699783	1.44
MTERF4	-0.461261	1.44
ALDH2	-0.513636	1.43
PHLPP2	-0.816613	1.43
CHCHD4	-0.69365	1.43
POLRMT	-0.34985	1.42
HLA-A	-0.798389	1.42
WAPL	0.521627	1.42
LPCAT1	-0.563348	1.41
ATG2B	-0.866733	1.41
YTHDF3	-0.48496	1.41
VCP	-0.500118	1.41
MTAP	0.93482	1.41
MIER1	0.688881	1.4
CACTIN	0.409663	1.4
CDK5RAP3	-0.397521	1.4
TOMM5	-0.331224	1.4
GNG5	-0.537065	1.4
MCM4	0.580232	1.4
BRD2	0.42765	1.4
RPAP3	0.452774	1.4
BCL2L11	-0.519627	1.4
ABCC5	-0.904762	1.4
REXO1	0.444987	1.39
CSNK1E	0.400026	1.39
SLC25A30	-0.383512	1.39
GPR107	-0.962641	1.39
FANCI	-0.502587	1.38
AIMP1	-0.560171	1.38
SEC22B	0.598933	1.38
PNPT1	0.559246	1.37
SRRM1	-0.38271	1.37
SEPSECS	-0.363774	1.37
AIFM2	0.344202	1.37
CRELD1	-0.417177	1.37
DCTPP1	-0.408655	1.37
ATF3	-0.381069	1.37
IMMT	0.491489	1.37
ADGRG1	-0.882408	1.37
MUT	0.457583	1.36
NEO1	-0.330992	1.36
TRAPPC5	-0.370412	1.36
RNF10	-1.46573	1.36
NPLOC4	-0.378373	1.36
PPID	0.346587	1.36
MCM6	-0.546614	1.36
NA	-0.536226	1.36
MED12	0.333186	1.36
TMC6	-0.456078	1.35
SPTBN1	0.568976	1.35
CKAP2L	0.373218	1.35
ALDH9A1	0.30364	1.34
TCEA1	0.351795	1.34
HLA-DRA	-0.399721	1.34
IRF4	1.22436	1.34
PTPRE	-0.386855	1.34
NADK2	0.305379	1.34
ARHGEF7	-0.433603	1.33
NUDCD3	-0.642821	1.33
GDAP1	-0.452093	1.33
WLS	0.748327	1.33
PKMYT1	-1.0951	1.33
SPNS1	0.420489	1.33
DHX33	-1.10351	1.33
NEDD1	0.340388	1.33
ROMO1	-0.350951	1.32
SNX17	-1.03234	1.32
KLHDC3	-1.19835	1.32
KDM2B	-0.371477	1.32
OTUD5	0.323522	1.31
ZNF687	0.685528	1.3
UBR5	0.613352	1.3
DDX50	0.557078	1.3
RAB2B	0.941286	1.3
MRPL50	0.423962	1.3
DCUN1D1	0.350544	1.3
MIS18BP1	0.39529	1.3
CLINT1	-0.406989	1.29
MMGT1	0.320034	1.29
DIP2B	-0.918277	1.29
ATRX	0.362901	1.29
RFWD3	0.412033	1.29
VPS26A	-0.380335	1.29
GTF2B	0.441257	1.29
PEDS1-UBE2V1	0.386646	1.29
COPB2	0.357201	1.28
PUM1	0.457191	1.28
BLZF1	-0.630319	1.28
CLCN5	0.611921	1.28
GTF2F1	0.880459	1.28
NSFL1C	0.646332	1.28
IL1RAP	0.628212	1.28
NABP1	-0.799708	1.27
VPS13A	0.574332	1.27
MICU2	0.546248	1.27
ERCC4	-0.794332	1.27
NCKIPSD	0.380286	1.27
MAT2A	-0.335952	1.27
NBPF26	0.309901	1.27
DCAKD	0.407224	1.26
PTPN11	0.390401	1.26
EIF2AK4	-0.61883	1.26
RINL	-1.26745	1.26
HBB	-0.41311	1.26
AURKAIP1	-1.09307	1.26
ELP3	-0.465894	1.26
hCG_1984214	0.600962	1.26
RHOA	-0.323116	1.26
HSD17B11	0.835514	1.25
YRDC	-0.344076	1.25
CD74-ROS1_C6;R32	-0.403626	1.25
ELOVL1	0.295141	1.25
TNRC6A	0.319536	1.25
ZNF143	0.41531	1.25
GEMIN5	-0.636447	1.25
CD48	-0.424463	1.25
COPS3	-0.420001	1.25
S100A11	0.433859	1.25
TPM1	0.337177	1.25
TUBG1	0.420797	1.25
OSBPL11	0.373509	1.25
ATP6V1G1	0.424578	1.24
EIF6	0.667904	1.24
SIKE1	-1.05013	1.24
CCPG1	-0.660036	1.24
MTM1	-0.681273	1.23
RMI2	0.579594	1.23
FANCB	-0.506942	1.23
DDAH2	0.364193	1.23
STK17A	-0.716543	1.23
FAM107B	0.437819	1.23
RPS19	-0.319195	1.23
NA	-0.537674	1.23
PPP1R2	0.327173	1.23
DHX16	0.506531	1.23
GRPEL1	-0.34148	1.23
HNRNPDL	0.52334	1.22
NDRG3	0.286641	1.22
RPS25	-0.325255	1.22
WWC3	0.513706	1.22
RPS15A	0.328521	1.22
ANP32B	-0.31162	1.22
MTCH2	0.333131	1.21
ARSB	0.424319	1.21
SMARCC1	0.332584	1.21
HLA-C	-0.55326	1.21
CLIP4	-0.373067	1.21
VDAC1	-0.471881	1.21
UBE2M	0.336051	1.21
EXOC7	-0.374279	1.21
MIF4GD	-0.32973	1.21
CCDC6	-0.325036	1.21
RAB21	0.3694	1.21
FCGBP	0.401594	1.21
RhitH	0.363951	1.21
PITPNA	0.41026	1.2
CHST11	0.507612	1.2
PAICS	-0.311688	1.2
SERPINB6	-0.302161	1.2
AKT1S1	0.436573	1.2
MCCC2	0.39763	1.2
HNRNPAB	-0.389522	1.19
NDUFA8	-0.279027	1.19
MSRA	0.665065	1.19
SMARCC1	-0.405462	1.19
UCK2	-0.329666	1.19
PTRH1	-0.333874	1.19
NA	-0.313105	1.19
RPS15	-0.384547	1.19
NCAPG2	-0.473523	1.19
RAB3A	-1.02348	1.19
NCL	0.356348	1.19
MRM3	0.367557	1.19
GATB	0.37558	1.19
NA	0.499138	1.18
DNAJC11	-0.315907	1.18
VPS33A	0.302675	1.18
MKKS	-0.898708	1.18
VPS13C	0.385092	1.18
COX6C	-0.304683	1.18
RCC2	-0.295921	1.18
EXT2	0.42908	1.18
UFL1	-0.313729	1.18
SCYL3	-0.385839	1.18
ZNF280C	0.617287	1.18
PKM	0.278206	1.17
RSPRY1	1.14664	1.17
NA	-0.520002	1.17
ATP6	-0.498707	1.17
SPATA5L1	-0.380352	1.17
TRMT10A	-0.911261	1.17
ABAT	0.66191	1.17
RAD21	0.298877	1.17
BCL9	-0.324695	1.17
MAPK1	-0.354327	1.17
AHNAK	-0.309721	1.16
PMVK	0.303573	1.16
DKFZp451C205	0.914906	1.16
DPH2	-0.50468	1.16
ACAD9	0.521544	1.16
OLA1	-0.401649	1.16
LEFTY1	-0.741191	1.16
POU2F1	-0.333096	1.16
KMT2A	0.540226	1.16
KDM5A	0.555827	1.15
SEC16A	0.362305	1.15
NAGA	-0.345518	1.15
ABR	-0.480452	1.15
NAA15	-0.494798	1.15
NT5C1A	0.301806	1.15
XPO6	-0.453791	1.14
ARPC1A	-0.423149	1.14
RABGEF1	0.318387	1.14
TNFRSF17	-0.281584	1.14
ATP13A3	0.271032	1.14
PRMT9	0.332933	1.14
PRDM10	0.737056	1.13
ERC1	0.337271	1.13
MTMR9	0.987334	1.13
NA	-0.331409	1.13
URI1	-0.353627	1.13
APOL2	-0.275467	1.13
ATP13A1	0.665909	1.13
ASAP1	-0.513287	1.13
ISCA1	-0.271302	1.12
SBNO2	0.37205	1.12
NAA50	0.290379	1.12
SLC7A5	0.976768	1.12
MGAT2	-0.429739	1.12
RELCH	-0.304546	1.12
UBP1	-0.285617	1.12
NA	0.628969	1.11
STT3B	0.358111	1.11
LGALS1	0.284626	1.11
GAA	-0.704031	1.11
CHURC1-FNTB	-0.542417	1.11
OAS2	-0.388504	1.11
WDR89	-0.335298	1.11
MRPS18A	0.461676	1.11
PNPLA6	0.344401	1.11
SNRPB	-0.319959	1.11
RANGAP1	-0.307233	1.11
PNPLA2	0.790189	1.11
ADD1	-0.44537	1.11
MASTL	-0.93296	1.11
AP2A2	-0.346713	1.11
AMZ2	-0.514772	1.11
KRT31	1.51207	1.1
PRDX6	-0.691743	1.1
MTR	-0.384381	1.1
KIF1B	-0.476643	1.1
FYCO1	-0.666421	1.09
SART3	-0.381225	1.09
RANBP10	0.292407	1.09
IL16	0.295384	1.09
TNIP1	0.34079	1.09
HLA-A	0.325701	1.09
UBE2Q1	-0.298301	1.09
NBEAL2	-0.492776	1.09
FADS1	-0.405688	1.09
NA	-0.464589	1.08
BZW2	-0.599134	1.08
DDAH1	-0.390482	1.08
SCYL1	-0.563401	1.08
MYCBP2	-0.388157	1.08
NA	-0.406985	1.08
GINS3	-0.415464	1.08
CALR	0.250358	1.08
LARP4B	-0.529627	1.08
BMP2K	-0.428948	1.08
GSR	0.347428	1.08
ACTR8	-0.29223	1.07
NUMA1	0.297906	1.07
NA	-0.278634	1.07
GUSB	0.294367	1.07
SLC35A1	0.552477	1.07
CORO1B	0.297933	1.07
SLC4A1AP	0.308069	1.07
ABCC1	0.548757	1.07
GLA	-0.25265	1.07
ERP29	-0.368082	1.07
TEX30	0.390133	1.07
OR2T1	0.280422	1.06
GOLGA4	-0.430391	1.06
C7orf26	-0.356175	1.06
MCMBP	0.450034	1.06
RILP	-0.615203	1.06
RABGGTB	-0.354724	1.06
HMGCL	-0.272608	1.06
UBAP1	-0.465219	1.06
CETN2	0.451938	1.06
THEM4	0.307385	1.06
MAP4K2	-0.311859	1.06
FLJ20643	-0.33278	1.06
ENY2	-0.375581	1.06
PPP1R3D	0.724278	1.05
IKBKG	0.367401	1.05
FSCN1	-0.366266	1.05
POLR3A	-0.494698	1.05
POLR3GL	0.595085	1.05
KATNB1	-0.604605	1.05
DIAPH1	-0.428549	1.05
STOM	-0.428308	1.05
ASCC3	-0.394958	1.04
SPCS3	-0.477014	1.04
AKTIP	-1.00571	1.04
CHMP2A	-0.386557	1.04
NDUFA2	0.3488	1.04
MRPL36	-0.704198	1.04
IMMP1L	-0.295936	1.04
UTP14A	0.260075	1.04
LAPTM5	-0.324534	1.04
CARMIL2	0.504853	1.04
NA	0.315458	1.04
ASRGL1	-0.391151	1.04
NA	-0.368762	1.04
NA	0.399969	1.04
NA	-0.380548	1.04
ARID2	-0.323208	1.04
SUPV3L1	0.430628	1.04
NA	-0.278084	1.04
PDPR	-0.401795	1.03
CEPT1	0.455886	1.03
CTH	0.306229	1.03
RAB30	-0.313648	1.03
PLA2G15	0.308684	1.03
SOWAHC	-0.781535	1.03
STK38L	-0.309673	1.03
IFI16	-0.380978	1.03
RPTOR	-0.830131	1.03
PDAP1	0.277208	1.03
DIS3L	0.343693	1.03
ERAP2	-0.352039	1.03
H2BC3	0.541095	1.03
KIF24	-0.34989	1.03
TSEN54	-0.480518	1.03
ZNF106	0.620972	1.03
NA	0.503649	1.03
GPAT2	-0.322055	1.03
RPRD1A	-0.259994	1.03
ERCC3	-0.324989	1.03
HMOX2	0.313614	1.03
TXLNA	-0.335225	1.03
RRP15	0.306043	1.02
MAZ	-0.331293	1.02
SLC5A6	-0.306244	1.02
FAM234A	-0.496888	1.02
XPO7	-0.382056	1.02
NA	-0.276635	1.02
DKFZp547A0616	-0.539417	1.02
BCAT2	-0.385464	1.02
TRRAP	-0.409663	1.02
CNBP	0.409053	1.02
ZBTB43	0.61958	1.02
NA	-0.283342	1.02
FKBP14	0.479203	1.02
PAXIP1	0.39874	1.01
TPMT	-0.408793	1.01
PCBD2	0.351157	1.01
RPS6KA1	0.497855	1.01
MCTP2	0.364664	1.01
ENDOG	-0.612344	1.01
TEX264	-0.512549	1.01
GTPBP6	0.299219	1.01
ARL2	0.335261	1.01
CEP192	-0.514014	1.01
ZNHIT3	0.247511	1.01
ADD2	0.342892	1.01
PRMT5	-0.24375	1.01
RBP4	0.27235	1.01
MYO1C	0.518223	1.01
TOP3B	0.274048	1.01
IST1	0.259087	1.01
PLRG1	-0.263979	1
CCDC91	0.282749	1
NUP205	0.234535	1
LIG3	0.349384	1
KRT2	-0.550218	1
EXOC3	-0.367417	1
GGCX	0.288328	0.999
SUPT4H1	0.630692	0.998
FNTA	-0.46438	0.997
LRRC41	-0.344893	0.997
PRKCB	0.313056	0.997
COIL	-0.419815	0.995
PARN	-0.374245	0.995
COPS4	0.414623	0.994
IGFBP7	-0.276667	0.991
MYO18A	-0.272958	0.991
SNRPG	-0.456205	0.991
MEPCE	-0.25463	0.99
RRM1	-0.437426	0.989
PEBP1	0.362051	0.989
IFI35	0.365411	0.989
MRPL13	-0.308398	0.988
PPP2CA	0.243802	0.987
GGA2	0.381595	0.987
RAP1A	-0.509203	0.986
PEX1	-0.474256	0.986
SLC27A4	0.510576	0.984
CACYBP	0.593063	0.982
NDUFAF7	-0.362722	0.981
DNAJC19	0.270036	0.98
GTF3C5	0.760889	0.98
RPL29	0.51126	0.98
RBM5	0.410395	0.979
PLAA	0.299389	0.979
STK17B	-0.491932	0.978
FAM126A	-0.296775	0.977
KIAA1109	0.51869	0.976
ADPRS	0.244028	0.975
ARHGDIB	-0.27635	0.975
TAF15	-0.269788	0.974
NFKB1	-1.00565	0.974
NUP85	0.287927	0.971
NA	-0.273417	0.971
MON1A	0.315791	0.97
NUP210	0.269224	0.969
C14orf159	-0.317905	0.969
PRDX3	0.469617	0.968
MTHFD2L	-0.29596	0.968
ND5	-0.598363	0.967
NOMO2	0.300823	0.967
TMEM192	0.269751	0.967
HDAC10	0.2729	0.967
NA	0.254895	0.966
SLTM	0.39847	0.966
NA	0.314813	0.966
CIAO3	0.46915	0.966
GAK	-0.241678	0.966
UFSP2	0.454081	0.966
TNPO1	-0.328489	0.964
MPHOSPH6	0.250075	0.964
HPS1	-0.245718	0.962
NA	-0.309183	0.96
CXorf56	0.259693	0.96
NA	-0.252046	0.96
SCRN3	-0.290236	0.959
SCAF11	-0.425597	0.959
YLPM1	-0.585837	0.958
NDC80	-1.07762	0.955
NA	-0.370506	0.954
PMPCA	0.47877	0.954
CISD3	-0.3345	0.953
LRSAM1	-0.360575	0.952
GATM	0.327664	0.952
LMNA	-0.24669	0.95
ZNF267	-0.319875	0.95
IL2RG	0.304206	0.95
PRKACG	-0.302019	0.95
STAT3	0.523219	0.949
MSI2	-0.322407	0.948
NA	-0.373289	0.947
MTMR12	0.508612	0.945
TFB2M	-0.268319	0.943
RMND5A	-0.259182	0.943
EIF5A	-0.538258	0.943
ARPC5	-0.254923	0.941
HBA2	0.278044	0.938
DOCK11	-0.370229	0.938
LSM6	-0.258071	0.937
TMED5	0.307367	0.937
EVI2B	-0.413457	0.936
TPX2	0.280901	0.936
PAN2	-0.517284	0.935
NA	0.379266	0.934
RPS7	0.339963	0.933
NA	0.244488	0.932
NA	0.313929	0.932
NA	-0.331554	0.931
ZNF516	-0.294414	0.931
TRIR	-0.30397	0.928
ABCD3	-0.271833	0.927
LYN	-0.354966	0.927
USP37	0.325502	0.927
AKAP8	-0.298374	0.927
PFKL	0.253322	0.924
ACAT1	0.55049	0.924
ELL2	-0.857779	0.924
CHMP4B	0.304852	0.924
PEF1	-0.583328	0.923
SUHW4	0.396397	0.923
ING3	0.277854	0.921
PDZD2	0.26762	0.921
MTHFD1	-0.298989	0.92
AFTPH	-0.309709	0.92
KHK	0.259418	0.919
GID8	-0.286651	0.919
VPS13B	0.348817	0.919
VTA1	0.253678	0.918
VPS16	-0.608093	0.918
NFU1	-0.292513	0.917
UBL4A	0.480912	0.917
G3BP2	-1.14453	0.916
ATXN1	0.365506	0.915
TELO2	0.559222	0.915
TTC3	-0.283863	0.914
SLFN11	-0.381038	0.914
TXNDC11	-0.916652	0.913
NA	-0.32614	0.913
TAF15	0.334925	0.913
ASS1	-0.310884	0.912
CAMK1	-0.509741	0.912
HSDL2	0.369089	0.912
FMR1	0.543264	0.911
TIMMDC1	-0.245613	0.911
NA	0.311439	0.911
CHSY1	-0.315926	0.91
ZNF430	0.378118	0.909
CRNKL1	-0.583746	0.909
MEF2D	-0.335454	0.908
GOLGA1	-0.550672	0.907
NA	0.252657	0.907
DUSP22	-0.319485	0.907
TOMM40L	-0.406462	0.906
IPO9	0.336896	0.906
HNRNPM	0.532971	0.906
NA	0.308969	0.906
TMEM43	0.267554	0.904
PIAS2	-0.315405	0.904
CBWD2	0.445723	0.903
GNPNAT1	-0.341624	0.902
JUNB	-0.334635	0.902
KMT2C	0.279221	0.902
ZNF217	-0.770926	0.902
PPP5C	-0.432221	0.901
CEP85	0.2612	0.901
PDCL	0.360035	0.899
ACSL5	-0.25364	0.898
CAV1	0.94518	0.897
TRPV2	0.300013	0.896
USP7	-0.238466	0.896
FAR1	0.761882	0.896
H3C1	0.610219	0.896
PDXDC1	-0.342965	0.895
ABCF3	-0.496473	0.894
STYX	-0.765385	0.894
CBX1	0.400708	0.894
RCN1	-0.242284	0.893
ADA	-0.315044	0.893
UCHL3	0.266688	0.893
LMNB2	0.376292	0.892
UBN2	-0.655862	0.892
TBCB	0.280543	0.891
FAM172A	-0.568721	0.891
OGFR	-0.406408	0.891
NASP	0.285671	0.89
SIN3A	-0.217854	0.89
TXNDC17	-0.286377	0.888
ATP5F1A	-0.258888	0.887
ATF7	-0.237557	0.886
CHP1	0.494206	0.886
NA	0.229024	0.886
GFM2	-0.254499	0.884
CYRIB	0.260879	0.884
HAUS8	0.312685	0.883
PACS1	0.463494	0.882
NA	-0.269175	0.881
DEPDC5	-0.446385	0.881
NA	0.238846	0.878
ARPC4	0.214403	0.878
EXOC2	0.41235	0.878
THAP11	-0.544913	0.877
DPAGT1	0.246842	0.877
BSDC1	-0.295979	0.876
CTSD	-0.303426	0.876
ITGAL	-0.345123	0.875
E2F1	-0.537556	0.874
DYNC2H1	0.323488	0.874
MAP2K5	0.31158	0.873
TXNDC16	-0.331497	0.873
C19orf54	0.414003	0.872
GCOM1	0.323216	0.872
ABCB7	-0.308276	0.871
SAMD9L	0.229545	0.871
CCDC88B	-0.55528	0.871
EIF4G3	-0.298619	0.87
NUP62	0.38687	0.869
SYNJ2	-0.427416	0.868
MRE11	0.38402	0.867
DTWD2	0.437331	0.867
BBS12	0.623308	0.867
CUX1	0.360446	0.867
PCID2	0.371572	0.866
NCL	0.239172	0.865
HADHA	0.264924	0.865
UXT	-0.539338	0.865
ARHGAP1	-0.343836	0.865
GPCPD1	-0.411788	0.864
MEMO1	0.63175	0.863
PALD1	-0.329214	0.863
PPP1CC	-0.35191	0.862
ROR2	0.335882	0.862
SLC25A35	-0.304283	0.861
NUDT16L1	0.562964	0.861
SQSTM1	0.365168	0.861
PFDN2	-0.383628	0.861
SDF4	0.61044	0.861
SDC1	-0.511498	0.861
PAFAH1B1	0.246087	0.86
BCL7B	-0.355822	0.86
GRWD1	-0.213109	0.858
METTL18	-0.443749	0.858
SPTBN2	-0.293014	0.858
IRF4	-0.386947	0.857
DPYSL3	0.27517	0.856
CMC2	0.286137	0.855
FAAH	-0.238689	0.855
NA	-0.277253	0.854
IMPA1	-0.35624	0.854
MACROH2A1	-0.213981	0.854
MRPL28	0.229757	0.854
DCTN2	0.239089	0.853
SLC25A16	-0.218013	0.853
NLN	-0.237451	0.852
TECPR2	-0.245859	0.852
NA	-0.289913	0.851
TANK	0.339859	0.851
GM2A	0.541514	0.85
MINK1	-0.420108	0.849
KIF4A	0.726277	0.848
EIF2AK1	-0.373416	0.848
SYNE3	0.25964	0.847
COMMD5	0.371459	0.846
TNS3	0.243543	0.846
GNA12	0.258795	0.846
CXADR	0.249353	0.846
RABGGTA	0.423896	0.846
PCTP	-0.358184	0.845
KRT39	0.82436	0.845
VDAC3	-0.366823	0.845
TRNT1	0.362799	0.845
ARFGAP2	0.207145	0.844
RUBCN	0.718584	0.844
ARIH1	0.387429	0.843
PASK	0.295574	0.843
TRIM47	0.284571	0.842
ATP2A2	0.227002	0.842
PDSS2	-0.273692	0.842
C11orf54	-0.242847	0.842
IMPDH2	0.621233	0.841
RPL13	-0.278353	0.841
GFPT1	-0.956421	0.84
HMOX1	-0.23534	0.84
PCNP	-0.326623	0.84
LSG1	0.305871	0.839
NAMPT	0.353444	0.839
PPP1R9B	-0.248149	0.839
CDC20	0.245414	0.839
NA	0.280576	0.838
TBC1D8	0.370876	0.838
NA	0.704131	0.837
IFT80	-0.481979	0.836
CAMK2D	0.21066	0.835
AGA	0.561659	0.835
ATP5MG	-0.222404	0.834
DCTN5	0.289408	0.834
ALG6	-1.22106	0.834
PPP2R2D	0.366625	0.834
YARS2	-0.810384	0.834
CARM1	0.263219	0.833
C3orf20	-0.312586	0.833
TRAPPC6A	-0.320808	0.832
SARS2	0.377483	0.831
NA	0.234376	0.831
UBR4	-0.28992	0.83
NME1-NME2	0.622308	0.83
NA	-0.261886	0.829
FAM241A	0.290609	0.828
EHD1	-0.282671	0.828
EIF3F	-0.27398	0.827
NAPG	0.24904	0.826
TMPO	0.222302	0.825
ATAD3A	-0.251668	0.825
RUNX1	0.578927	0.823
GPATCH4	0.60575	0.822
SGTA	0.324864	0.822
CENPC	0.323038	0.822
USP20	0.30048	0.822
GTPBP4	-0.258884	0.821
MARS2	0.339237	0.82
DCLRE1B	-0.537156	0.819
DAAM1	-0.699854	0.819
RPL15	0.228354	0.819
PITHD1	-0.238243	0.817
CBX8	0.390529	0.817
HMGN3	-0.535147	0.817
SEC13	0.625672	0.816
FKBP1A	-0.248758	0.816
DNM2	0.238107	0.813
SLC7A1	0.281391	0.813
NA	0.71475	0.813
BLVRA	-0.232139	0.813
ORC6	0.971543	0.812
ZNF592	-0.315904	0.812
HLCS	0.434495	0.812
RNF149	-0.238776	0.811
ERVK3-1	-0.24825	0.811
CBR1	0.252699	0.811
TPM3	0.683485	0.81
NFKBIB	0.766984	0.81
YTHDF2	0.249957	0.809
OPA1	-0.28221	0.809
CORO1C	0.311599	0.808
VAV2	-2.8517	0.808
PPP2R5C	-0.345862	0.808
SPATA20	0.3372	0.807
CTDP1	-0.223033	0.806
TMEM106A	-0.541746	0.805
NFRKB	0.483153	0.803
PRELID3B	0.265661	0.803
AFMID	-0.527548	0.803
EPS15	0.582696	0.803
TSPAN14	0.368703	0.803
RENBP	-0.399037	0.802
PIP4K2C	0.268216	0.801
CBX6	-0.21488	0.801
PIGG	0.36821	0.801
IVD	0.218559	0.801
NA	0.307461	0.801
CTNNBL1	-0.402738	0.8
SH2D4A	-0.286072	0.8
SPTLC2	-0.255694	0.8
FLYWCH2	0.447631	0.799
VPS11	-0.300376	0.799
WDR26	-0.284713	0.797
TSNAX	0.267405	0.796
NIPSNAP1	-0.499898	0.795
CC2D1B	-0.481005	0.795
CASP4	-0.349775	0.795
CTNNA2	-0.219968	0.794
FRMD6	-0.472579	0.793
ELOVL4	0.353814	0.793
AP2A1	-0.36305	0.793
YIF1B	-0.224851	0.791
KAT2A	0.342769	0.79
NDUFV2	-0.198388	0.79
CORO1A	-0.212147	0.789
MRPS12	-0.233407	0.789
FAF2	-0.506432	0.789
C1GALT1C1	-0.536357	0.788
CCZ1B	0.246105	0.788
NA	0.224273	0.788
TLK2	0.605305	0.786
HSDL1	0.332109	0.784
MYDGF	0.566407	0.784
NA	-0.365821	0.783
MAEA	0.293981	0.782
ARHGAP21	0.217928	0.782
NFYA	0.266053	0.782
NSF	0.30579	0.781
TOR3A	0.352141	0.781
OSTM1	1.26155	0.781
SFN	0.212555	0.781
NA	0.375328	0.78
PRKD3	-0.286659	0.78
PITPNC1	0.607909	0.779
FAM98B	-0.199542	0.779
IGF2BP2	-0.225782	0.779
TTI1	-0.320365	0.778
ASH1L	-0.727474	0.778
CCT4	-0.326927	0.778
MAD1L1	0.377366	0.777
SRPRA	-1.18829	0.776
FAM160B1	-0.243649	0.776
HSPA4	0.430835	0.776
B4GALT1	-0.271986	0.775
ND5	-0.316996	0.774
DHRSX	0.207243	0.774
ZNF598	-0.231824	0.774
YARS1	-0.265847	0.774
MZB1	0.194431	0.774
LZIC	0.191387	0.774
ANKRD12	-0.579967	0.773
HYI	-0.214271	0.773
DNAJC7	-0.221428	0.773
PECAM1	0.286598	0.772
GNB1L	-0.265466	0.772
FANCD2	-0.661017	0.772
CRKL	-0.261245	0.772
SETX	-0.243297	0.771
TRABD	-0.229314	0.771
UPP1	-0.348355	0.771
NR3C2	-0.276659	0.771
CCAR1	0.225561	0.77
NF2	0.210167	0.77
POLA1	-0.34189	0.77
YJU2	-0.206892	0.77
SMNDC1	0.371058	0.769
GFER	0.260633	0.769
UBFD1	0.193963	0.769
ZZZ3	0.308376	0.769
DHX15	-0.362799	0.768
NCOA6	-0.87997	0.767
TTC7B	0.403394	0.767
ATP8A1	0.261964	0.767
TIMM44	-0.24819	0.767
UHRF1	0.260803	0.767
MRPL18	0.353963	0.766
DPP7	0.265732	0.766
PSME1	-0.348301	0.765
NCOA4	0.283649	0.765
GRK6	-0.328798	0.765
PYROXD1	-0.205517	0.763
STX8	0.243677	0.763
CERS5	0.475608	0.762
PAK2	-0.892694	0.762
STK4	-0.306223	0.762
PAPSS1	-0.318262	0.762
PIGO	-0.225951	0.762
ERP44	-0.243266	0.762
DENND3	-0.720134	0.762
EGLN1	-0.233441	0.761
GOLM2	0.248281	0.76
RRAGA	-0.298625	0.76
PRKCA	-1.11006	0.759
C6orf89	0.440184	0.759
TTI2	-0.24793	0.759
INTS1	0.190635	0.758
MR1	-0.497433	0.757
NA	0.229789	0.756
YBX1	-0.85186	0.756
JAKMIP1	0.261046	0.755
PYCR3	0.216804	0.755
PSMD4	-0.594308	0.755
PUM1	-0.194342	0.755
CAST	-0.352882	0.754
ARAP1	-0.354608	0.754
RSL1D1	0.192657	0.754
DNM3	-0.46278	0.753
MRPS27	0.214862	0.752
ARHGAP30	-0.449056	0.752
SLC25A42	-0.380257	0.751
POLD1	-0.317589	0.751
PTPN18	-0.270625	0.75
SNX5	0.337925	0.75
ANAPC2	-0.527245	0.75
NA	-0.238991	0.749
TOP2A	-0.495554	0.749
NA	0.211579	0.749
KBTBD2	-0.242341	0.749
PLCG1	0.225822	0.749
PPP2R5B	-0.256863	0.749
ATP2B2	-0.240797	0.748
UBA1	-0.255858	0.748
INTS2	-0.300751	0.747
LENG8	-0.688297	0.747
CMBL	-0.411917	0.747
HSPG2	-0.207128	0.746
NIBAN1	-0.289221	0.746
PMS1	0.225828	0.746
EHMT1	0.263257	0.745
LIG4	-0.251293	0.745
BAG6	-0.436064	0.745
PRKCSH	-0.219105	0.744
GPATCH8	-0.451277	0.744
POLR2B	0.226057	0.744
PHC2	0.513307	0.743
NA	0.319371	0.742
TRIM22	0.240625	0.742
EDC4	0.259593	0.742
CDAN1	0.25155	0.742
MYO1F	0.190053	0.742
BCCIP	-0.333566	0.741
NA	-0.254795	0.741
SARM1	0.219183	0.741
H4C1	0.220033	0.741
SUMO1	-0.243571	0.741
NA	0.321318	0.74
SRCAP	0.346205	0.739
DDX10	-0.357271	0.738
ZNF189	-0.232518	0.737
PRIC295	0.335668	0.737
TSN	0.268121	0.737
HMGB1	0.287229	0.736
NA	-0.467822	0.736
CTDSP1	0.551215	0.736
HNRNPK	0.258524	0.735
PHF21A	-0.266874	0.735
RAB8A	0.22551	0.735
F5	-0.192397	0.735
PSME2	-0.318277	0.734
HCFC1	-0.38033	0.734
TIAL1	0.242019	0.734
CCDC18	-0.78291	0.734
WDFY1	-0.273461	0.734
MRPS6	-0.19224	0.734
DDX59	0.572211	0.733
OS9	0.492517	0.732
PTPRG	-0.348684	0.732
RUFY1	0.317273	0.732
POP1	0.628295	0.732
HERC2	0.34783	0.732
PREB	0.253049	0.731
AKR1B1	-0.242022	0.731
TCEANC2	0.413247	0.731
HELZ	0.237339	0.73
CDC16	0.367814	0.73
IRF2BPL	-0.189256	0.73
RARS1	0.584352	0.729
DOK2	-0.245702	0.729
INPP5D	0.321104	0.728
MAST3	0.289351	0.728
CALHM5	-0.267506	0.728
SPR	-0.561723	0.728
G3BP2	-0.2239	0.728
ASMTL	-0.263762	0.728
TPM3	0.200838	0.727
NA	0.197111	0.727
ZFC3H1	-0.312922	0.726
DRAP1	0.261429	0.726
ETHE1	0.286459	0.726
ANKRD17	-0.296366	0.726
UBR5	-0.617718	0.725
FTSJ1	0.513413	0.725
LIPE	-0.237748	0.725
RBBP9	-0.339388	0.725
SH3GL1	0.314611	0.724
DDX56	-0.260591	0.724
SESN2	-0.246628	0.724
NA	0.321074	0.724
STAT1	0.270097	0.723
NA	0.219794	0.723
CCDC43	0.396581	0.723
CAPN1	0.273746	0.723
MDH2	0.187883	0.723
TMEM230	0.182125	0.723
EFL1	0.324436	0.723
ZFAND1	0.34307	0.723
DAGLB	-0.486332	0.722
C1orf52	0.231238	0.722
SIVA1	0.263211	0.721
ARHGAP27	0.223191	0.72
ARPP19	-0.293555	0.72
EURL	-0.236412	0.719
RAB10	0.223386	0.719
SBF1	0.216918	0.718
RNF32	-0.229924	0.718
NA	0.220087	0.717
ZNF503	-0.23621	0.717
TP53I3	0.223937	0.716
NDUFB8	-0.609392	0.715
ARL8A	-0.552773	0.715
PEX13	-0.316094	0.714
HLA-C	-0.49976	0.713
CIRBP	-0.292845	0.712
SELL	-0.665503	0.711
ELAVL1	0.192008	0.711
AP2B1	0.208579	0.711
NA	-0.306883	0.711
TNRC15	0.341478	0.711
SUB1	0.220287	0.711
EMC10	0.667072	0.71
PARP14	0.208431	0.71
ABCB8	0.241226	0.71
METTL5	0.184913	0.71
ACACA	-0.326934	0.71
DDX52	-0.222781	0.709
TTC21B	0.313837	0.708
WASF2	-0.421919	0.708
ZCCHC8	-0.242377	0.708
APOA1	0.179294	0.708
PSMC4	0.211807	0.707
MICAL3	0.32207	0.707
ASH2L	0.291902	0.707
EXTL3	-0.383987	0.706
TIMM10	-0.213011	0.706
PRORP	0.261507	0.706
TOX2	0.2927	0.706
UBE2O	0.434942	0.705
ERN1	0.191706	0.705
RPS7	0.208309	0.705
JAK1	-0.660886	0.704
NOC4L	-0.202076	0.704
PFKFB2	0.237604	0.704
CEP43	-0.660239	0.704
PDE8A	0.549127	0.703
VRK2	-0.209505	0.703
IKBKAP	-0.384634	0.703
HP1BP3	-0.393603	0.702
PFDN4	0.247611	0.702
OSTF1	-0.239624	0.701
PRPF6	0.245229	0.701
HLA-A	0.196702	0.701
PDS5B	-0.37018	0.7
ABHD10	-0.267579	0.699
PPP2R5E	0.245053	0.699
GET4	0.328363	0.699
MVK	-0.326084	0.697
WDR4	-0.235247	0.697
NA	-0.206422	0.697
DNLZ	0.242344	0.696
PRKD1	0.316355	0.696
STK24	-0.284292	0.696
PAIP2	-0.206882	0.696
RPL12	0.393032	0.695
MCM10	0.214669	0.695
MTMR1	-0.361106	0.695
RNMT	-0.227665	0.695
GABPB2	-0.200524	0.694
H2AC4	0.414509	0.694
PTK2B	-0.267008	0.694
MYSM1	-0.250665	0.693
NANS	0.240512	0.693
CMSS1	-0.258569	0.693
PTTG1IP	0.516914	0.693
NA	0.4566	0.692
ARHGAP31	0.235773	0.691
VAC14	-0.226815	0.69
POT1	-0.19356	0.69
PATL1	-0.497066	0.69
BORCS8	-0.280909	0.69
ORC4	-0.691415	0.69
TRADD	0.461776	0.69
FBXO22	-0.33402	0.69
ZMYM4	0.335826	0.689
DVL3	0.184185	0.689
CORO7	0.193411	0.689
KNTC1	-0.406386	0.689
AASDHPPT	-0.466026	0.688
SDHAF4	-0.271981	0.688
NAPA	-0.218051	0.687
TUBB4A	-0.283322	0.687
TUT1	0.215483	0.687
NA	-0.62834	0.686
DUS2	0.516499	0.686
ME2	-0.443227	0.685
WNT10A	0.395053	0.685
PSMF1	-0.225522	0.685
TMEM30A	-0.182912	0.684
ZC3H8	0.199318	0.684
AKAP1	0.196249	0.683
RALBP1	0.177578	0.683
MRPL19	0.196312	0.683
SETDB2	0.42936	0.682
USP15	-0.246802	0.682
ITGB1	0.18797	0.681
NEDD8-MDP1	0.438663	0.681
EXOC1	-0.203101	0.68
PIK3C2A	-0.267758	0.68
CHMP6	-0.251112	0.679
TBL1XR1	-0.291741	0.678
NA	0.333036	0.678
MFGE8	-0.476641	0.678
CAMK2D	0.274767	0.677
LGALSL	0.277275	0.677
CCSER2	-0.180947	0.676
EIF3D	0.279091	0.676
HINT1	0.225365	0.676
RALGAPA1	0.340611	0.676
GNPDA2	0.202466	0.675
SET	-0.357914	0.675
SGO2	-0.294921	0.675
ZMYM2	-0.720014	0.675
BAG5	-0.210859	0.675
DKFZp686G12235	0.410595	0.674
URB1	0.394304	0.674
NDUFAF4	-0.332343	0.673
CD59	-0.322073	0.672
TMEM102	-0.466117	0.672
BUB1B	-0.274909	0.671
UBAP2L	0.206999	0.671
FUNDC2	0.177153	0.671
BPNT1	-0.209146	0.67
SLC25A11	0.280379	0.67
HEL37	-0.237739	0.669
PCBD1	-0.341478	0.669
APOBEC2	-0.391689	0.669
CYBB	0.210358	0.669
STAG2	-0.243705	0.668
NA	0.363956	0.668
LSM1	-0.493751	0.668
RHOG	-0.267935	0.668
APOL3	0.294613	0.668
TUBGCP2	0.20803	0.668
LARP4	-0.190751	0.666
RPL10A	0.192624	0.666
BRI3BP	0.25883	0.666
DKFZp686F17268	0.458255	0.664
DNAJB1	-0.181069	0.664
NA	0.249362	0.664
NUFIP2	-0.198787	0.663
KIAA1267	-0.186518	0.663
TPST2	-0.19944	0.663
ITPR3	0.25982	0.663
FAT3	0.205931	0.662
DECR1	-0.194823	0.662
DDX17	-0.192479	0.662
STXBP3	-0.271769	0.661
EIF3H	0.263169	0.661
PCBP1	-0.184569	0.66
TPT1	-0.206707	0.66
APOBEC3F	-0.541705	0.659
SLC25A13	-0.233086	0.658
STARD5	-0.265077	0.658
COA7	0.377138	0.658
MCM2	0.32328	0.657
GLS	0.202066	0.657
CSTF1	-0.43853	0.657
TTC37	-0.293998	0.656
RPL7L1	-0.181886	0.656
SCFD2	0.367303	0.656
TRIM41	0.171273	0.655
CUX1	0.296829	0.655
GALM	0.214844	0.654
NELFE	-0.225911	0.654
COG5	0.259827	0.654
RDX	0.17117	0.654
HEBP1	-0.193591	0.654
LIN7C	-0.292852	0.654
SCRIB	-0.345592	0.653
PPIA	0.525055	0.653
NUP43	0.694745	0.653
EIF3L	-0.199512	0.653
CAMSAP2	-0.171233	0.653
NUDT2	-0.227288	0.652
ATG9A	0.679142	0.652
PDK1	-0.206433	0.651
ALG5	-0.235693	0.651
MIEF1	-0.346888	0.651
DNAJC21	-0.494212	0.65
GCC1	-0.219852	0.65
CNNM4	0.178237	0.65
TRIM65	0.203035	0.65
RAP2C	0.30829	0.648
SAP18	0.321962	0.648
NA	0.184505	0.647
HDHD5	-0.237525	0.647
BUD23	-0.428165	0.647
CMIP	-0.472738	0.646
TBC1D10B	0.232829	0.646
NA	0.267271	0.646
PUDP	-0.221018	0.645
ERAP1	-0.654247	0.645
KPNB1	-0.366391	0.645
AK2	0.317116	0.645
ADAT2	-0.238718	0.644
GALNT7	0.202333	0.644
STX7	0.232269	0.644
KCTD18	0.244943	0.643
CYFIP2	0.22411	0.643
APPL1	0.187488	0.643
EIF3S9	-0.215543	0.642
EWSR1/ATF1	-0.282195	0.642
VPS33B	0.289555	0.642
POLDIP3	0.229994	0.641
TOX4	0.394696	0.641
PGD	0.361493	0.639
NA	-0.742976	0.639
MTIF2	-0.285249	0.639
RAB2A	-0.336925	0.638
VPS4A	-0.268338	0.638
NUDC	0.550969	0.638
LSM12	-0.758292	0.638
ARHGDIA	0.3376	0.638
LMNA	-0.209755	0.637
HSD17B10	0.61872	0.637
HPS6	0.289436	0.636
CDC7	0.482561	0.636
NA	0.250063	0.636
UHRF2	-0.337542	0.636
RNASET2	0.192024	0.636
SLC25A22	0.222215	0.636
BOD1L1	0.253772	0.636
PAK6-AS1	0.19511	0.636
DYNC1H1	-0.255982	0.635
CDC123	-0.241912	0.635
UBE2D1	0.217472	0.635
SPG11	-0.228199	0.634
TWF2	-0.240318	0.633
NOA1	-0.302452	0.633
PRPF8	0.273753	0.633
YIPF4	-0.346976	0.633
C18orf25	0.212405	0.633
XRCC6	0.56548	0.631
C8orf76	-0.364113	0.631
DHX36	0.264462	0.631
RABL6	-0.252717	0.631
NHLRC2	-0.376348	0.631
ZNF362	0.244148	0.631
CBFA2T3	-0.201761	0.631
OCIAD1	-0.218413	0.63
PRDX4	-0.173983	0.63
MYH14	-0.226239	0.629
MBD3	0.200904	0.629
NA	-0.409933	0.628
GMEB2	0.338609	0.628
GIT2	-0.169304	0.628
USP4	-0.354796	0.628
RAD18	-0.237987	0.628
HEATR5B	0.251184	0.627
HSPA14	-0.185684	0.627
MED15	-0.251569	0.627
DDX17	0.215479	0.627
RRS1	0.233745	0.626
SPPL2B	-0.407388	0.626
NDUFA5	0.334382	0.626
KANSL1	0.268555	0.626
DOCK10	0.347605	0.626
MON2	-0.183173	0.625
POGLUT2	0.394452	0.625
CBS	-0.294578	0.625
SFXN2	-0.204046	0.624
RTN4	-0.251595	0.624
TCF25	0.18025	0.624
AKAP9	0.194037	0.623
DNAJC8	-0.277363	0.623
RHOB	0.212578	0.623
HLA-A	-0.169348	0.623
IPO4	-0.189468	0.622
PDCD7	-0.188579	0.622
CDC42	-0.467831	0.622
DCAF13	-0.217944	0.621
NA	-0.203676	0.621
CLCC1	-0.273866	0.621
KIFC1	-0.242449	0.621
NUB1	0.230994	0.621
HAND2	0.176124	0.621
HLA-A	-0.229486	0.62
CTU2	-0.205593	0.62
ZKSCAN8	0.247679	0.619
GMPS	0.201983	0.619
FDFT1	0.386611	0.619
NUDT1	-0.232888	0.618
TRIP10	0.29431	0.618
ARHGAP4	0.166157	0.618
ENO3	-0.170338	0.617
ABHD16A	-0.224218	0.617
GNL3L	-0.498937	0.616
NA	0.220966	0.616
POLR3E	-0.19565	0.616
LSM4	0.24987	0.616
UTP4	-0.484029	0.615
PUF60	0.296139	0.615
NA	-0.270071	0.615
STK3	-0.225863	0.615
HAGH	0.337579	0.614
SUCLA2	0.258394	0.614
AMDHD2	0.29009	0.613
DTX3	0.353049	0.613
VPS4B	0.220747	0.613
GPBP1L1	0.253258	0.613
WDR36	0.217979	0.613
LYSMD1	0.24556	0.612
XYLB	0.404099	0.612
TRIP13	-0.456663	0.612
TRIM27	-0.185818	0.612
LTA4H	-0.257165	0.612
PLEC	0.17735	0.612
PARD3	0.20294	0.611
CROT	0.376904	0.611
TBC1D13	0.314714	0.611
MRPL22	0.408023	0.61
HLA-A	-0.599624	0.61
WDR55	0.477868	0.61
ARHGAP12	-0.203888	0.609
NA	0.703035	0.609
ABCB10	0.20719	0.609
GLMN	0.224105	0.609
DGKD	0.22015	0.608
VPS36	-0.223655	0.608
TIMM9	0.176491	0.608
ITGA4	0.187188	0.608
KIAA0513	0.292344	0.608
MRPS36	-0.340129	0.608
RBM14	-0.283607	0.608
ERLEC1	0.454207	0.607
SVBP	0.218494	0.606
UBE2H	0.207839	0.606
SCCPDH	0.365337	0.606
NDUFAB1	0.190152	0.605
GSTK1	0.198243	0.604
NA	0.281057	0.604
TXNDC12	-0.217584	0.604
AFDN	-0.392959	0.604
NAXE	0.207338	0.603
RPL17	-0.178134	0.603
FGD3	0.273951	0.603
GCLC	-0.246129	0.602
NA	-0.265974	0.602
PLOD3	0.193558	0.602
RIF1	0.464714	0.602
CCNL1	-0.181831	0.602
UQCR10	-0.593714	0.602
SLC35B3	-0.43124	0.601
RAD17	-0.248901	0.601
GAPDH	-0.227449	0.601
AZI1	-0.279003	0.6
PBK	-0.307122	0.599
NDUFA6	-0.234976	0.599
ATP5F1B	0.250336	0.598
SPINDOC	0.219643	0.598
TMSB4X	0.367492	0.598
PEA15	-0.260973	0.597
CNOT1	-0.184936	0.597
NA	0.160962	0.597
ATXN1L	-0.216169	0.597
NA	0.558063	0.596
ME1	-0.234812	0.596
ZFAND5	-0.191196	0.596
COP1	0.649137	0.596
QRICH1	0.215786	0.596
DOCK7	0.207513	0.595
ORC2	0.307604	0.595
NA	-0.206814	0.595
NAA40	-0.647493	0.595
LMAN2L	0.448997	0.595
PSMG2	-0.214805	0.595
NA	0.280243	0.594
MRPL4	-0.303237	0.594
NME2	0.169562	0.593
NCBP2AS2	-0.321041	0.593
POLR1E	-0.21905	0.592
CHCHD7	-0.283707	0.592
THTPA	-0.688536	0.591
NA	0.229735	0.591
UNC13B	0.232662	0.59
JPT1	-0.197585	0.589
HBZ	-0.179937	0.589
NOP10	0.24772	0.589
MED23	-0.406976	0.589
SNUPN	0.179186	0.589
SMARCA5	0.412557	0.588
NIT1	0.191124	0.588
TK2	0.210683	0.588
LRCH3	-0.23901	0.588
CFL1	0.231629	0.588
SLC27A3	0.502455	0.588
GALNT10	-0.648655	0.588
CYB5R1	0.28075	0.587
NT5C2	-0.272365	0.586
RTN3	-0.157376	0.586
FARSB	0.377283	0.586
NA	0.212993	0.586
NA	-0.293335	0.585
PSMA3	0.333905	0.584
NDUFB11	0.155722	0.584
GOLGA3	-0.251421	0.584
HDGFL2	0.169731	0.583
BRAT1	0.230646	0.583
SAMM50	-0.255608	0.583
HASPIN	0.236221	0.582
NA	-0.178314	0.581
ANAPC16	0.188111	0.581
RNASEH2A	-0.180484	0.581
SLU7	0.447089	0.581
TYW1	-0.272602	0.581
TOP1	-0.266496	0.581
PSMD6	-0.165116	0.58
IGFBP3	-0.402114	0.58
TCERG1	-0.195733	0.579
HNRNPU	0.360513	0.579
UBASH3B	-0.211815	0.579
CAMLG	0.197271	0.579
RNF167	-0.197223	0.579
MYO5B	0.231088	0.579
VCPIP1	0.287	0.578
KHDRBS1	0.531106	0.578
HEL-S-39	0.18303	0.578
NIPSNAP2	-0.300735	0.578
YWHAH	-0.205874	0.578
MED20	-0.381958	0.578
NA	0.273876	0.577
LDHB	-0.180756	0.577
MCM3AP	0.326681	0.576
SAMD4B	0.663651	0.576
IK	0.199234	0.576
WDR45B	-0.24723	0.576
RPS6KB1	-0.188735	0.576
HECTD4	0.704208	0.576
GPN3	0.491603	0.576
PDE12	-0.22829	0.575
ERO1A	-0.261007	0.574
SAAL1	-0.19237	0.574
ULK3	-0.433226	0.574
NYAP1	-0.339045	0.574
ZNF598	-0.182351	0.574
DENND1A	-0.213605	0.574
HLA-DQA1	0.1741	0.574
C5orf22	-0.172704	0.574
TBRG4	-0.327019	0.574
PDIA3	0.18756	0.573
NA	0.346929	0.572
WARS2	0.21567	0.572
GMFB	-0.176189	0.572
ANKRD50	-0.19573	0.572
C1QBP	-0.189159	0.57
CYB5R4	0.27466	0.57
VAMP3	-0.202143	0.57
SCARB1	-0.164227	0.569
KIF15	-0.307628	0.569
ARF4	-0.659373	0.568
METTL7A	0.154109	0.568
PPIG	0.233391	0.568
OTUD6B	0.235977	0.568
IDH3A	-0.252294	0.567
NA	0.487694	0.567
PGRMC2	-0.265051	0.567
SMG1	-0.192141	0.567
CADM1	0.192812	0.567
NA	-0.564224	0.567
PDCD2	-0.21888	0.567
PPTC7	-0.226523	0.566
LRWD1	-0.279502	0.566
RPL4	0.199372	0.565
PYGL	-0.218441	0.565
MYO6	0.185031	0.565
ADAM8	0.228237	0.565
UTP18	-0.172773	0.564
ABCE1	-0.192354	0.564
RNF20	0.162202	0.564
PKM	-0.231947	0.563
ALDH1B1	0.183945	0.563
CAT	0.164261	0.563
NA	-0.198242	0.562
SUPT6H	0.172584	0.562
HSPBP1	0.249501	0.562
BAZ2A	0.36975	0.562
FBL	-0.260173	0.562
SNAP29	-0.265802	0.561
HNRNPR	-0.439277	0.561
NFATC3	-0.192775	0.561
PABPC1	0.170398	0.56
RPRD2	-0.171205	0.56
SPAG5	-0.327132	0.559
KDM5C	0.288226	0.559
RPL34	0.192437	0.559
NOP14	-0.284883	0.559
RNH1	0.317287	0.559
HLA-DRB1	-0.228814	0.558
ATXN2L	0.164279	0.558
CZIB	-0.273966	0.558
SLC25A11	0.400041	0.558
CCNK	0.442948	0.557
CARHSP1	0.206431	0.557
MED4	0.182503	0.557
ATR	0.196397	0.557
HSPA4L	-0.161823	0.556
PHB2	0.306691	0.556
IDE	-0.190939	0.556
hCG_2043426	0.186486	0.556
PIK3R1	0.573788	0.555
PDCD5	0.151791	0.555
BCDIN3D	-0.287882	0.555
RNF113A	0.258638	0.555
HDHD3	-0.188012	0.555
CRK	0.175123	0.555
ZNF646	0.713969	0.555
POLR2F	0.207753	0.554
TRAF3IP3	-0.375781	0.554
ATAD2	-0.957602	0.554
UQCRQ	-0.16189	0.553
JMJD6	-0.25079	0.553
ELF2	-0.397161	0.553
NA	0.622508	0.553
ZNF593	-0.296156	0.553
LAMTOR3	-0.527653	0.552
CIAO2B	0.248222	0.552
NA	-0.27201	0.552
STRAP	-0.194929	0.552
PHB	0.200356	0.552
NA	-0.286688	0.552
ESCO2	-0.17793	0.552
ZC3HC1	-0.232922	0.551
NA	-0.268505	0.551
LAMTOR1	0.301688	0.551
NXF1	0.202229	0.551
MSH6	0.39398	0.551
ORC3	-0.169703	0.55
TERF2	-0.175021	0.55
RASA2	-0.156047	0.55
INPP4A	0.452464	0.55
NA	0.46629	0.55
ASAP2	0.225092	0.55
PHF20L1	0.192294	0.549
ATP6V0D1	0.274885	0.549
PSMD3	0.384523	0.549
NA	-0.195005	0.549
DYNC1LI1	-0.171391	0.549
CLEC16A	0.273212	0.549
ACOT13	-0.232766	0.549
COA4	0.197798	0.549
ZNF574	0.45392	0.548
FMR1	0.220187	0.548
ADNP2	-0.201758	0.548
GABARAPL2	-0.208883	0.548
WDR3	-0.173164	0.548
L3MBTL3	-0.168282	0.547
EEA1	0.222219	0.547
ELOF1	0.232556	0.547
PHKA1	-0.183559	0.547
DDB1	-0.287386	0.547
BRIP1	0.17432	0.547
YEATS4	-0.186364	0.546
MROH1	0.395117	0.546
SDHB	-0.318724	0.546
NA	0.15923	0.546
ST7	-0.218764	0.546
NIN	0.184802	0.546
ARL6IP5	-0.49801	0.546
APOO	-0.862951	0.545
BSCL2	-0.551537	0.545
IFT122	-0.288165	0.544
CCT6B	-0.200328	0.543
MED16	-0.260447	0.543
POLH	-0.33537	0.543
UQCC3	0.50708	0.542
ZCCHC4	0.351691	0.542
FKBP4	-0.235861	0.542
RABEPK	0.294684	0.542
FLII	-0.219595	0.542
OSBPL9	0.202484	0.542
PDCD10	0.25342	0.542
NA	0.190717	0.541
LETM1	0.161049	0.541
WDR7	0.362943	0.54
KRT34	3.23095	0.54
RBM28	0.168114	0.54
SRM	0.249774	0.54
MRPL53	-0.26159	0.539
FERMT1	-0.271339	0.539
TRMT1	-0.280219	0.538
NQO2	0.172962	0.538
KIF20B	-0.200984	0.538
DNAJC5	-0.157736	0.538
PIEZO1	-0.235262	0.538
METAP1	0.208382	0.537
NA	-0.257587	0.537
TAOK1	0.554305	0.537
RER1	-0.268019	0.536
CEP57	0.226582	0.536
DENND4A	-0.259315	0.536
ESYT2	-0.689612	0.536
ARSK	-0.148862	0.536
KDM8	-0.268494	0.536
HS1BP3	-0.272499	0.535
ATP5F1D	0.259238	0.535
KIAA2012	-0.161641	0.535
SMARCE1	0.175439	0.535
SAMHD1	-0.287184	0.535
SLC44A1	-0.258894	0.535
RAB3GAP2	-0.189395	0.534
GCC2	-0.21217	0.534
PRPF18	0.208631	0.533
STAM	0.192198	0.533
FBXO4	0.252246	0.532
DDX39A	-0.190579	0.532
KHSRP	0.303292	0.532
VPS39	0.151237	0.531
DHX35	-0.235538	0.531
CYTH3	-0.259927	0.531
NA	-0.20098	0.531
ZGPAT	0.268462	0.531
DDT	0.265779	0.531
TRAF2	0.261026	0.531
GADD45GIP1	0.22601	0.53
ARL6	0.668477	0.53
NRDE2	-0.508529	0.53
RBM15B	-0.358764	0.529
ZBED4	-0.195532	0.529
AS3MT	-0.220048	0.529
PTPN2	0.610407	0.529
NA	-0.314209	0.529
LIME1	0.169424	0.529
UFC1	-0.178136	0.528
LATS1	0.161279	0.528
RAB9A	0.171676	0.528
NAA25	-0.147317	0.528
POLR1C	0.175402	0.528
CCNYL1	-0.283593	0.528
CEP110	-0.181167	0.528
SGTB	0.464562	0.527
ITGB1BP1	0.207537	0.527
INPP5K	-0.243399	0.527
RNF25	0.141949	0.527
STRN3	-0.214268	0.526
NA	-0.183641	0.526
SELENBP1	0.378115	0.526
H2AX	0.206411	0.526
ABHD11	-0.283643	0.525
TBC1D10A	-0.215879	0.525
DOP1B	-0.266567	0.525
NA	-0.155368	0.524
RPL35A	0.213141	0.524
ADSS2	-0.159195	0.524
ANKRD5	0.284868	0.524
DIPK1A	0.163577	0.524
UBE2L3	-0.501387	0.524
LPIN1	0.280383	0.524
TATDN1	-0.165382	0.523
HBS1L	-0.46552	0.523
CYTH1	-0.217411	0.522
LGALS3	0.172064	0.522
NA	-0.175333	0.522
MAN1A2	0.142439	0.521
WDR37	0.162141	0.521
SLC3A2	-0.305002	0.521
DEPTOR	0.218819	0.521
SENP3	-0.556645	0.52
SLC30A1	-0.287407	0.52
SETD7	0.218211	0.52
CHCHD3	0.168505	0.52
GTF3C6	-0.614991	0.519
HLA-A	0.248781	0.519
RPS9	-0.226129	0.519
PALLD	-0.155793	0.518
THADA	-0.290215	0.518
HEL-S-106	0.192823	0.518
NUDT8	-0.283942	0.517
ANP32E	0.287334	0.517
MIER3	0.538434	0.517
CIAO1	-0.144848	0.516
NCBP3	-0.160289	0.516
TNK2	0.214937	0.516
CAP1	-0.168052	0.515
CAPN15	0.155168	0.515
CDK5RAP2	-0.339162	0.515
FAM120B	-0.514184	0.515
TDG	0.160966	0.515
UPF1	0.200081	0.515
PIBF1	-1.02438	0.515
UBE2D2	0.228666	0.515
TBC1D17	0.15237	0.515
SMIM20	0.417737	0.514
AMDHD2	-0.449961	0.514
NFKB2	-0.739044	0.514
KYAT3	0.303339	0.514
TUBGCP3	-0.146826	0.513
MORF4L2	-0.447694	0.513
NA	-0.45453	0.513
LSM14A	-0.208573	0.513
CEP350	0.151477	0.513
SLIRP	0.251838	0.512
USP19	0.295954	0.512
ENPP4	-0.234481	0.511
SPINT1	0.154692	0.511
FBLL1	-0.232181	0.511
SNRPD2	0.146921	0.511
DNAJC1	0.196109	0.511
IRF5	0.165424	0.511
GAR1	-0.207725	0.51
GPBP1	0.260305	0.51
TOMM70	-0.165108	0.51
USP38	0.56842	0.509
MTDH	-0.184516	0.509
DARS2	0.182023	0.509
CHMP2B	0.175749	0.509
IKZF3	-0.182181	0.508
DLGAP5	-0.195651	0.508
TRIM5	0.337771	0.508
ITFG1	-0.194632	0.508
ECH1	-0.293351	0.508
SRSF9	-0.174098	0.507
NA	0.173058	0.506
IER3IP1	-0.219139	0.506
PPP4R3A	-0.162974	0.506
TEP1	0.231599	0.506
COG7	-0.185857	0.505
KDELR1	-0.438783	0.505
NA	-0.196177	0.505
THEM6	0.163207	0.505
CNST	-0.210924	0.503
KIAA0528	-0.292383	0.503
SMARCA4	-0.516248	0.503
BICD2	0.172337	0.503
DNAJC17	0.158064	0.503
DKFZp667K0918	0.19106	0.503
IMPDH1	-0.191896	0.502
COPS2	0.493485	0.502
COG1	0.20131	0.502
BCL2L13	-0.227117	0.502
MLST8	0.274629	0.502
FNBP1	0.251883	0.501
SMURF1	-0.555497	0.501
CCDC50	-0.23389	0.501
SPECC1	0.184488	0.501
OXLD1	0.34838	0.501
NT5C	0.192597	0.5
ACP2	-0.292887	0.5
PPIH	-0.16198	0.5
ROCK1	0.216619	0.5
NA	0.15995	0.5
LCP2	-0.172066	0.5
HYOU1	-0.153616	0.5
NA	0.176367	0.5
NA	0.249886	0.499
CDK1	0.143672	0.499
CCDC90B	-0.199002	0.499
CD38	0.15278	0.499
XPOT	-0.350975	0.498
CHD1L	-0.273612	0.498
KCTD12	-0.284494	0.498
DCP1A	0.173389	0.497
NLRP1	-0.284871	0.497
METTL1	0.14763	0.497
SNRPF	0.166984	0.496
NAP1L1	-0.268648	0.496
NDUFB4	0.186966	0.495
GPX3	-0.33585	0.494
ARFRP1	0.168118	0.494
AGPS	-0.138142	0.494
SPAG1	0.251117	0.494
SACS	-0.347615	0.494
CCAR2	0.218221	0.494
PNP	-0.184089	0.494
ASB7	0.206029	0.494
LYRM7	-0.145592	0.494
AP1AR	0.307892	0.494
PPIE	0.259799	0.494
NUDT5	-0.144063	0.494
NDUFB5	-0.211434	0.493
PPP6R2	-0.192122	0.493
SF3A1	-0.189395	0.493
DNAJC2	-0.253996	0.492
PEMT	0.206011	0.492
BECN1	0.148898	0.492
MRPL55	0.203953	0.491
CYBC1	-0.133826	0.491
TCF3	-0.448705	0.491
EEF1E1	-0.134051	0.49
RBKS	0.419796	0.49
RNF213	-0.148437	0.489
TMEM267	0.216825	0.489
CBWD1	0.17412	0.489
TOMM34	0.153893	0.489
ATIC	0.212866	0.489
SERF2	0.319712	0.489
ETFA	-0.357628	0.488
MYL9	-0.229507	0.487
MACO1	-0.161687	0.487
RXRB	0.152284	0.487
TRMT61A	0.318375	0.487
MRPL33	0.384628	0.486
ITGB3BP	-0.190876	0.486
RNASET2	-0.144187	0.486
RHOT2	0.148857	0.486
SPATA2	-0.289419	0.485
DDX18	0.283799	0.484
TRIOBP	-0.188324	0.484
OSBPL1A	0.143547	0.484
ANKRD11	-0.153872	0.483
WIPF2	-0.298916	0.483
NANP	-0.213002	0.483
TOM1	-0.147809	0.483
PSMB3	-0.328371	0.483
IPO5	-0.207394	0.483
RNF139	-0.209596	0.482
BAX	0.330707	0.482
NOP56	0.292225	0.482
TUT7	-0.174693	0.482
AP3M1	-0.285019	0.481
HNRNPA0	0.308993	0.481
SDAD1	-0.233767	0.481
CDC34	0.479587	0.481
TOP2A	-0.173284	0.48
DDX19A	-0.171609	0.48
IRAG2	0.435413	0.479
DGKZ	0.208604	0.479
APEH	0.173473	0.479
SCARB2	0.244201	0.478
NKIRAS1	0.206402	0.478
STRF8	-0.15022	0.478
STX5	-0.220431	0.478
SERBP1	-0.557205	0.478
MTOR	-0.248473	0.478
DPYD	0.246088	0.478
APOBEC3B	-0.185996	0.477
C17orf70	0.413261	0.477
PAF1	0.165992	0.477
STAT3	-0.226915	0.477
CNNM3	-0.159494	0.477
GARS1	0.22479	0.476
FUCA2	0.44786	0.476
TMED2	-0.18852	0.476
DDX51	-0.184485	0.476
TMX2	0.216066	0.475
RPS6KA4	0.373729	0.475
NA	-0.283919	0.475
PSMB4	0.244844	0.474
DDX42	-0.178242	0.473
PHPT1	-0.150871	0.473
CTCF	-0.258472	0.473
[truncated: 3,573 more rows]
