# Supplementary material for: An orally active dual CBP/p300 degrader targets core dependencies of multiple myeloma
Source: Cell Rep. Author manuscript; Available in PMC 2026 Jul 14. (PMC13366507; doi:10.1016/j.celrep.2026.117464)
Supplement: 6 [file NIHMS2190731-supplement-6.xlsx]

## Sheet: Sheet1
Table S4, related to Figure 5. Gene expression changes (SLAM-seq) and chromatin accessibility changes (ATAC-seq) with dCBP-30 treatment of MM1.S cells
SLAM-seq												ATAC-seq
	2 h treatment			6 h treatment			24 h treatment						2 h treatment			6 h treatment			24 h treatment
Gene	logFC	Adj p val (-log10)		logFC	Adj p val (-log10)		logFC	Adj p val (-log10)				Motif	Mean ChromVAR difference	Adj p val (-log10)		Mean ChromVAR difference	Adj p val (-log10)		Mean ChromVAR difference	Adj p val (-log10)
AAAS	-0.574	0.111		-0.973	0.561		-0.45	0.241				ALX3	1.01068	0.901301		0.562322	0.495804		0.399065	0.295885
AACS	0.913	0.219		-0.614	0.176		-0.501	0.209				ARGFX	0.80706	0.391638		0.455049	0.442431		0.274893	0.352019
AAGAB	-0.0871	0.0232		-0.674	0.297		-0.308	0.225				ARNT::HIF1A	0.358546	0.144697		1.23628	0.773466		-2.80954	1.72217
AAK1	-1.77	1.12		0.263	0.0778		-0.709	0.932				ARNT2	0.721405	0.296991		0.909377	0.30359		1.63113	1.92592
AAMDC	0.819	0.061		-0.304	0.0585		0.897	0.304				ASCL1	-4.79915	1.7637		-1.61981	1.67229		-9.95436	3.30034
AAMP	0.557	1.2		-0.616	1.05		-0.116	0.108				ASCL1(var.2)	-6.74929	2.5163		-4.09512	2.24531		-21.1807	5.53378
AAR2	0.279	0.244		-0.296	0.366		-0.699	1.89				ATF2	-3.61039	2.03786		-1.93339	1.11428		2.13447	2.93215
AARS1	0.283	0.331		0.319	0.297		-0.933	5.93				ATF3	0.416719	0.19545		-0.337953	0.215319		4.56523	3.30825
AARS2	0.391	0.133		0.63	0.354		-2.14	3.32				ATF4	-1.91116	1.78831		-2.19414	2.32934		-1.22669	0.787219
AARSD1	0.211	0.0958		-1.68	1.67		-2.18	3.45				ATF6	0.336268	0.169415		-0.465173	0.17755		2.19689	2.08318
AASDH	1.46	1.12		0.521	0.315		0.491	0.437				ATF7	0.987464	0.905023		0.086268	0.0744616		6.65168	4.18378
AASDHPPT	-0.203	0.061		-0.653	0.6		0.047	0.0218				ATOH1(var.2)	-6.85687	2.46701		-1.6555	1.55598		-12.4745	3.90473
AASS	-0.171	0.0762		1.37	4.44		1.05	5.36				ATOH7	-3.39214	2.57725		-2.47693	1.36345		-7.90029	4.06139
AATF	0.413	0.0799		-0.659	0.22		-0.937	0.355				BACH1	-9.97738	2.83885		-10.5848	2.73242		-9.47308	3.30034
ABAT	ND	ND		ND	ND		5.53	3.08				BACH2	-5.52067	2.52348		-3.38896	2.31956		0.269426	0.181897
ABCA1	ND	ND		ND	ND		-0.481	0.0947				BACH2(var.2)	0.22585	0.108238		-1.54007	1.51243		1.94167	1.60672
ABCA11P	ND	ND		-0.711	0.124		0.508	0.0985				BARHL1	1.60153	1.07321		0.0031256	0.00141192		1.56106	1.6266
ABCA5	-1.15	0.191		-0.245	0.0405		0.51	0.208				BARHL2	0.509031	0.374743		-0.376999	0.156073		0.951369	0.671158
ABCA7	1.37	0.254		-0.0873	0.015		-0.916	0.428				BARX1	2.89727	1.6662		2.32954	1.74817		1.95555	1.34161
ABCB10	1.46	0.423		-0.726	0.23		-0.557	0.235				BARX2	-0.683895	0.598516		-2.02215	1.18032		-3.60314	2.53615
ABCB6	0.553	0.359		-0.266	0.156		-1.14	1.66				BATF	-10.8702	3.24942		-7.24538	3.58042		-4.75547	2.93234
ABCB7	-0.551	0.136		-0.465	0.27		-0.587	0.488				BATF::JUN	-10.7907	3.1626		-7.27034	3.74543		-4.68866	3.00311
ABCB8	-0.311	0.0635		0.493	0.141		-1.2	0.754				BATF3	-10.8309	3.4484		-8.072	3.74543		-4.7	3.06428
ABCB9	0.45	0.0953		2.29	0.845		-1.11	1.03				BCL6	0.678523	0.324633		1.59508	1.78204		2.2261	1.71808
ABCC10	1.12	0.32		1	0.333		0.643	0.428				BCL6B	-0.267855	0.120071		1.1979	1.22342		1.43573	1.53622
ABCC4	-0.0627	0.00833		-0.532	0.238		0.24	0.066				BHLHA15(var.2)	-5.19602	2.24021		-1.30805	1.17614		-10.0325	4.59726
ABCC5	0.821	0.553		0.566	0.654		-0.471	0.481				BHLHE22	-1.75778	1.38753		-0.145552	0.10948		-3.10049	2.90552
ABCD3	0.302	0.0655		0.587	0.191		0.341	0.157				BHLHE22(var.2)	-5.85823	2.5745		-2.29291	1.83113		-6.929	3.71948
ABCD4	2.55	1.1		1.19	0.499		0.31	0.137				BHLHE23	-2.24772	1.0664		0.0343044	0.027902		-2.07683	2.2943
ABCE1	-0.305	0.111		-2.13	1.8		-3.49	11.3				BHLHE40	1.66018	0.900848		1.51053	0.589469		3.45783	2.66559
ABCF2	0.936	0.764		-0.718	0.513		-1.22	2.65				BHLHE41	2.47551	1.29635		2.05415	1.09674		4.03385	3.78181
ABCF3	1.48	0.493		0.156	0.0297		-2.77	4.2				BSX	2.14854	1.78966		1.87934	1.07445		2.60578	2.27837
ABCG1	-1.97	0.389		ND	ND		-1.67	0.81				CDX1	-0.743205	0.703805		0.965208	0.792674		0.609109	0.389337
ABHD10	-1.24	0.412		0.324	0.0453		-0.151	0.0491				CDX2	0.740735	0.346721		0.824237	0.327706		1.82197	1.39252
ABHD11	-0.206	0.0804		-0.196	0.0768		-1.95	5.46				CDX4	-0.653562	0.473541		0.1706	0.132205		1.29286	1.09514
ABHD12	-1.78	7.25		-2.09	6.03		-3.58	21.1				CEBPA	-3.56651	2.46484		-2.75907	1.75217		-0.525438	0.617096
ABHD13	0.37	0.0931		0.258	0.067		-0.614	0.225				CEBPB	-1.28059	1.10866		-1.53214	1.11428		2.02713	1.44948
ABHD14A	0.885	0.134		-0.613	0.161		-0.874	0.293				CEBPD	-3.4544	1.9108		-5.19022	2.55615		-2.139	2.27332
ABHD14A-ACY1	-0.0666	0.0137		1.11	0.706		-0.391	0.202				CEBPE	-1.31288	1.15968		-1.51228	0.990219		1.61327	1.19583
ABHD14B	-1.08	0.338		-0.658	0.238		0.149	0.0521				CEBPG	-1.15261	0.653898		-1.04234	0.522286		1.16493	0.781723
ABHD15	1.2	0.479		0.278	0.0585		-0.439	0.236				CEBPG(var.2)	-2.15302	1.65365		-2.41331	1.45247		-0.124426	0.0453177
ABHD17A	-0.221	0.0526		-0.103	0.0381		0.0816	0.0362				CENPB	3.74127	1.78158		1.19821	0.389832		2.98568	1.68189
ABHD17B	-0.271	0.16		-0.711	1.03		-1.13	2.48				CLOCK	-1.0085	1.7637		0.592477	0.293527		-5.3688	3.56815
ABHD17C	0.927	0.963		-0.338	0.181		-0.738	0.86				CREB1	-3.36214	1.43748		-2.09427	1.22586		0.482472	0.650064
ABHD18	0.626	0.366		-0.146	0.0491		0.194	0.16				CREB3	-0.0429505	0.0192874		-1.09857	0.373178		3.51361	2.90076
ABHD2	-0.981	1.32		-0.623	0.623		-2.19	10.7				CREB3L1	-0.0444449	0.0167339		-1.98361	0.709465		-0.0741464	0.047678
ABHD3	-0.761	0.259		-0.8	0.57		-2.42	2.43				CREB3L4	-0.780718	0.42633		-0.0847625	0.0238511		0.785372	0.776194
ABHD4	-1.65	1.58		-0.624	0.415		-1.98	5.23				CREB3L4(var.2)	-0.429005	0.287564		-0.513189	0.30359		6.04493	4.12098
ABHD5	0.417	0.509		-0.155	0.0773		-1.43	2.33				CREM	-1.10936	0.490101		-0.252693	0.153588		3.82687	3.01365
ABHD6	0.532	0.0691		0.874	0.156		-1.66	1.03				CTCF	-1.00555	0.795427		0.587749	0.30359		1.25064	1.73755
ABHD8	-0.147	0.0173		1.21	0.37		-0.628	0.215				CTCFL	1.02904	0.585996		0.843051	0.403591		4.00844	2.436
ABI1	-1.35	2.24		-0.797	2.03		-0.434	1.02				CUX1	0.173665	0.107869		-0.56358	0.516868		0.477755	0.363026
ABI2	-0.346	0.112		0.762	0.384		0.393	0.391				CUX2	-0.258636	0.165791		-0.243578	0.194195		1.19413	0.904076
ABITRAM	2.45	0.86		-0.039	0.00922		0.331	0.102				DBP	-0.738931	0.738016		0.343525	0.192488		3.9864	3.0197
ABL1	0.831	0.37		0.309	0.113		0.782	0.618				DLX5	1.4097	1.19082		0.318068	0.198385		0.522488	0.364882
ABL2	-0.408	0.252		-0.717	1.15		-0.704	1.06				DLX6	1.8826	1.78377		0.911737	0.648764		1.36511	1.10141
ABLIM1	-0.42	0.178		-2.03	3.04		-0.327	0.215				DMRT3	-0.300801	0.1097		0.513937	0.450288		-0.867864	0.949997
ABRACL	-0.305	0.0575		-0.288	0.0585		0.652	0.21				DMRTA2	0.542187	0.494986		-0.394627	0.167274		0.651044	0.936428
ABRAXAS1	0.295	0.0362		-0.343	0.0645		-0.954	0.676				DMRTC2	0.0861343	0.0541251		-1.11122	0.787885		0.550072	0.558844
ABRAXAS2	0.772	0.172		-0.451	0.138		0.759	0.326				DPRX	-2.34942	1.99351		-2.14018	1.29885		-1.22321	1.08143
ABT1	0.122	0.0747		-0.627	1.56		-0.641	2.18				DRGX	1.62526	1.15817		1.84004	1.24628		3.76464	2.72208
ABTB1	3.89	2.54		4.36	4.68		-1.28	0.827				DUX4	0.674156	0.207192		0.194627	0.0902946		2.48409	1.88656
ACAA1	1.38	1.94		1.55	2.75		0.509	0.495				DUXA	0.912538	0.357102		1.06675	0.49366		3.28494	2.47776
ACAA2	0.557	0.248		0.0646	0.0191		-1.7	3.9				E2F1	2.41179	1.27046		0.562593	0.203969		1.40855	0.955194
ACACB	0.164	0.0506		0.709	0.588		-0.884	0.728				E2F2	3.66241	2.52348		1.66254	1.26116		3.75745	3.01468
ACAD11	-0.448	0.0696		0.619	0.133		0.457	0.137				E2F3	1.9843	2.26952		0.49257	0.212703		0.243302	0.172019
ACAD8	1.31	1.08		-0.415	0.184		0.486	0.287				E2F4	4.09869	2.27625		1.35194	1.13523		3.6161	2.59626
ACAD9	0.361	0.191		0.222	0.127		-1.29	2.57				E2F6	1.67672	0.922523		1.15004	0.393444		4.45221	2.60719
ACADM	-0.134	0.055		-0.301	0.437		-0.356	1.29				E2F7	4.79588	1.7196		2.01154	1.34535		1.61321	2.59626
ACADS	ND	ND		0.177	0.0227		ND	ND				E2F8	4.6668	2.35938		2.98267	2.32934		5.7478	3.20341
ACADSB	0.262	0.0391		0.659	0.165		2.18	1.97				EBF1	-5.85574	2.82151		-2.80955	2.59261		-1.90556	1.35382
ACADVL	-0.352	0.117		-0.529	0.5		-1.48	3.34				EBF3	-4.15968	2.30716		-2.95734	1.5403		-2.29608	1.36213
ACAP1	ND	ND		ND	ND		-0.455	0.149				EGR1	1.44555	0.56442		-0.341327	0.0831278		5.89191	2.58471
ACAP2	0.231	0.0585		0.329	0.19		-0.124	0.083				EGR2	2.82626	1.30317		0.970916	0.272865		5.03179	3.00311
ACAT1	-0.279	0.0737		-0.343	0.213		0.395	0.336				EGR3	2.33578	1.14703		1.80849	0.716008		6.54613	2.52025
ACAT2	0.15	0.0177		-1.3	0.638		-2.43	2.23				EGR4	1.22862	0.538094		0.232343	0.0660222		6.75095	2.87325
ACBD3	-0.674	0.583		-0.637	0.646		-0.243	0.26				EHF	-2.99332	1.78754		-0.623232	0.198029		2.37948	2.30558
ACBD4	-0.35	0.0931		0.44	0.167		-0.361	0.382				ELF1	-3.90897	1.86999		-2.51978	2.19502		-0.626001	0.614626
ACBD5	0.568	0.595		0.193	0.111		0.518	0.506				ELF2	5.65338	2.35938		2.6742	1.82057		5.46714	3.01365
ACBD6	0.067	0.0205		0.0858	0.0477		-1.1	2.6				ELF3	-4.55924	2.20039		-2.14924	1.31528		-1.39172	0.978392
ACBD7	-0.33	0.0434		2.05	0.717		1.24	0.697				ELF4	4.25847	1.8057		1.98834	1.07445		5.7003	2.64261
ACCS	ND	ND		-0.432	0.0862		2.61	2.97				ELF5	1.80562	1.0435		0.255302	0.0842253		4.8665	2.92829
ACD	1.53	0.656		0.453	0.348		-1.5	9				ELK1	5.81756	2.18236		5.75485	2.79008		7.10416	2.74914
ACER3	1.39	2		1.47	0.426		-0.666	0.47				ELK3	5.78056	1.88073		5.24186	2.62341		6.398	2.59354
ACIN1	0.0231	0.0101		-0.339	0.351		-0.491	0.991				ELK4	4.88538	2.52348		4.44813	2.1539		5.17942	2.73333
ACLY	0.557	0.616		-0.267	0.257		-1.25	4.1				EMX1	-1.88594	1.14703		-0.477073	0.284979		1.39732	0.976964
ACO1	1.64	0.967		0.631	0.167		0.773	0.42				EMX2	-0.661178	0.425078		0.584119	0.596784		-0.825221	1.24502
ACO2	-0.379	0.491		-0.766	2.48		-0.903	4.13				EN1	1.30079	1.03868		1.86672	1.28235		2.16851	1.39252
ACOT13	1.05	0.321		0.836	0.474		-0.934	0.86				EN2	3.02844	2.69293		2.44053	1.49922		2.10653	1.33364
ACOT7	0.579	0.607		-0.132	0.0605		-3.16	10.4				EOMES	-1.78173	0.907251		-2.22282	2.28658		-2.96393	1.77479
ACOT8	0.711	0.354		0.92	1.35		0.0569	0.0311				ERF	4.16501	1.93035		3.93717	2.32934		7.46844	3.30341
ACOT9	1.18	0.479		-0.805	0.303		-0.367	0.231				ERG	4.29654	2.2232		3.67402	2.59261		7.05125	2.61354
ACOX1	1.57	1.24		0.0818	0.0306		0.554	0.569				ESR1	-2.00371	1.12606		-2.28593	1.28073		-3.6703	2.98692
ACOX3	1.17	0.227		0.87	0.212		-1.88	1.32				ESR2	-5.08154	2.58581		-4.00903	2.79008		-5.89822	2.39493
ACOXL	0.599	0.274		-4.21	9.43		-2.97	5.88				ESRRA	-6.69628	2.58581		-5.22791	1.78204		-3.92816	2.39474
ACP1	-0.415	0.3		-0.128	0.0691		-1.38	3.43				ESRRB	-2.8592	1.30316		-2.18788	1.44247		-2.67797	1.96216
ACP2	0.43	0.235		0.474	0.281		0.412	0.362				ESX1	1.37427	0.815092		1.46384	0.913702		0.404522	0.397626
ACP6	-0.0639	0.00922		0.237	0.0535		-0.549	0.319				ETS1	4.19673	1.78966		3.81921	2.79008		6.76951	3.11753
ACSF2	ND	ND		ND	ND		2.21	0.467				ETS2	5.74204	2.46701		5.12193	2.32934		6.52495	2.83938
ACSF3	2.48	0.742		ND	ND		-0.426	0.0841				ETV1	-4.43456	2.00135		-2.27316	1.11428		-2.73413	2.39538
ACSL1	1.45	0.793		0.247	0.0237		0.381	0.132				ETV2	2.46593	1.98699		1.86729	1.16858		5.33823	3.01973
ACSL3	0.229	0.153		-0.0673	0.0701		-0.445	0.788				ETV3	5.4491	2.00135		3.64731	1.74817		5.71632	2.92829
ACSL4	-0.451	0.091		-0.989	0.324		-0.448	0.337				ETV4	-6.181	2.54707		-2.44552	1.29978		-3.49978	3.70421
ACSL5	0.428	0.172		0.0761	0.0255		-0.624	0.68				ETV5	4.77039	2.76169		3.33341	2.70919		6.21204	3.32846
ACSS1	-2.02	4.43		-3.37	13.6		-2.56	5.01				ETV6	2.15075	1.34971		1.04869	0.622464		5.28108	2.44011
ACSS2	-0.964	0.12		1.06	0.26		0.351	0.157				EVX1	-1.99243	0.881304		-0.235422	0.0679376		-0.484899	0.37018
ACTB	0.327	0.431		-1.23	10.5		-0.844	6.73				EVX2	-1.91937	0.954159		-0.623101	0.218217		-0.667538	0.683506
ACTG1	0.527	1.88		-2.08	39.1		-0.265	0.481				EWSR1-FLI1	-2.74285	1.65655		-1.69656	0.915336		1.87851	1.50006
ACTL10	-0.219	0.0386		-1.9	1.65		-1.33	1.11				FERD3L	-2.23217	1.9724		-0.108311	0.0398312		-5.87741	3.30341
ACTL6A	-0.139	0.0506		-0.543	0.396		-1.8	3.76				FEV	4.10135	1.96922		3.74615	3.1314		6.35292	3.01365
ACTMAP	0.968	0.595		1.27	1.09		-1.48	2.05				FIGLA	-4.12356	2.87182		-2.27457	2.08041		-19.3753	3.0898
ACTN4	0.403	0.67		-0.0555	0.0424		-0.333	0.971				FLI1	4.47253	2.0737		4.14195	2.70919		7.40686	2.64613
ACTR10	0.0386	0.00656		-0.0527	0.0237		-0.137	0.063				FOS	-8.05297	3.4484		-5.46115	2.62341		-2.39454	1.95845
ACTR1A	-0.137	0.0343		0.623	0.456		-0.516	0.616				FOS::JUN	-6.87331	2.30397		-3.08047	2.55763		0.379552	0.177855
ACTR1B	0.353	0.152		-0.119	0.0391		-0.863	1.52				FOS::JUN(var.2)	-0.131766	0.0854217		-0.0003038	0.00016299		4.48505	3.39922
ACTR2	-0.456	0.333		-0.0195	0.0106		0.103	0.0937				FOS::JUNB	-7.74679	2.87182		-3.67132	2.3616		-0.571487	0.319684
ACTR3	-0.921	1.16		-1.05	2.41		-0.0345	0.0278				FOS::JUND	-8.30333	2.4775		-5.3002	2.78722		-1.65351	1.55083
ACTR3B	1.91	0.754		0.907	0.281		-0.513	0.113				FOSB::JUN	0.738248	0.361156		0.0376005	0.0251212		5.67693	4.04986
ACTR3C	ND	ND		0.326	0.0595		-2.31	1.11				FOSB::JUNB	-7.10093	2.18236		-2.88872	2.46595		0.190387	0.0770938
ACTR5	-0.431	0.0778		-1.98	1.19		-1.3	0.699				FOSB::JUNB(var.2)	-0.38024	0.18875		0.211577	0.153531		4.40875	3.27929
ACTR6	0.823	0.253		0.725	0.562		0.72	0.724				FOSL1	-8.06717	2.79979		-4.97907	2.28486		-2.95752	1.95278
ACTR8	0.528	0.141		-0.143	0.0414		0.43	0.235				FOSL1::JUN	-7.87041	2.50545		-4.65963	3.1314		-0.793889	0.476586
ACVR1	-0.241	0.0953		0.863	0.893		1.07	1.59				FOSL1::JUN(var.2)	-0.274633	0.230095		-0.738229	1.05731		5.2511	3.84004
ACVR1B	1.54	0.434		0.439	0.0904		-0.201	0.055				FOSL1::JUNB	-8.04139	2.83885		-4.59253	2.79008		-1.22166	0.769457
ACVR1C	ND	ND		0.691	0.234		-0.755	0.304				FOSL1::JUND	-6.79534	2.79979		-2.73724	2.07937		-0.25744	0.112942
ACVR2A	-0.761	0.188		-0.181	0.0357		0.484	0.266				FOSL1::JUND(var.2)	0.19208	0.120071		-0.081631	0.111898		4.37933	2.79015
ACVR2B	-0.334	0.0804		0.715	0.3		-0.0419	0.0177				FOSL2	-8.46425	2.11662		-3.87501	2.17351		-1.60732	1.17757
ACY1	0.134	0.0237		0.645	0.263		-0.356	0.16				FOSL2::JUN	-8.197	2.54336		-4.49929	2.59261		-1.3784	0.90793
ACYP1	1.9	1.03		0.699	0.326		-2.26	1.5				FOSL2::JUN(var.2)	0.200972	0.154492		-0.771577	0.773466		5.76636	3.67823
ACYP2	0.212	0.0386		0.0195	0.00305		0.6	0.203				FOSL2::JUNB	-7.31907	2.27583		-3.0349	2.32934		-0.0073086	0.00296379
ADA	-3.42	16.7		-4.33	6.84		-3.87	34.4				FOSL2::JUNB(var.2)	0.616895	0.815247		-0.765483	1.31119		5.69089	3.9723
ADA2	-0.563	0.194		-2.32	0.714		0.837	1.02				FOSL2::JUND	-7.76502	2.54615		-3.38356	2.59627		0.289337	0.114073
ADAL	1.59	1.45		-0.87	0.712		-1.71	2.37				FOSL2::JUND(var.2)	-0.101019	0.107869		-0.109105	0.12271		5.65796	3.84004
ADAM10	-1.47	2.53		-1.26	2.72		-1.46	5.19				FOXA1	-1.76631	0.840595		-1.17948	0.559489		-0.888056	0.624928
ADAM15	-0.489	0.472		-1.09	0.975		-2.21	8.33				FOXA2	-2.86422	1.25862		-1.4903	0.913702		0.949907	0.614626
ADAM17	0.237	0.138		-0.195	0.133		-0.0775	0.0768				FOXA3	-2.38122	1.15871		-1.67966	1.03644		1.16549	0.854535
ADAM22	ND	ND		1.73	0.767		-0.0749	0.0137				FOXB1	-1.12788	0.584381		-1.87831	0.788004		-0.359957	0.220452
ADAM28	-1.6	0.724		-0.138	0.0458		-0.472	0.315				FOXC1	-0.3999	0.227406		-0.872721	0.441115		0.43654	0.340984
ADAM8	-2.04	15.5		-2.32	15.3		-1.48	5.44				FOXC2	-1.12089	0.562051		-2.7311	1.74817		-0.553405	0.534537
ADAM9	0.385	0.15		1.81	2.49		1.14	0.963				FOXD1	-2.49421	1.31363		-0.613366	0.356814		1.73334	1.45901
ADAMTS1	1.63	0.0605		ND	ND		ND	ND				FOXD2	-1.32747	0.734615		-2.31574	1.31528		-0.760866	0.717378
ADAR	0.00611	0.00218		-0.519	0.533		0.0262	0.0376				FOXE1	-4.11411	2.01929		-4.00921	1.89302		-3.29964	2.46988
ADAT1	-0.96	0.291		1.27	0.567		-0.211	0.0991				FOXF2	-1.49246	1.07655		-0.804086	0.470228		2.64103	2.31866
ADAT2	0.296	0.0625		-2.71	3.71		-2.89	2.48				FOXG1	-2.03572	1.50426		-0.298814	0.155727		1.87432	1.16721
ADAT3	-0.0159	0.00261		-0.358	0.11		-1.74	2.72				FOXH1	-0.421833	0.196861		-0.417737	0.215319		-1.74007	2.51361
ADCK2	-0.574	0.235		-1.04	0.658		-0.182	0.137				FOXI1	-2.54698	1.29925		-0.649598	0.377697		1.7269	1.54857
ADCK5	ND	ND		0.561	0.0521		-0.876	0.116				FOXK1	-3.86596	2.10688		-2.02942	1.03209		1.16053	0.747375
ADCY1	0.111	0.0195		-1.46	0.724		-3.53	4.85				FOXK2	-3.28534	1.75277		-0.707417	0.324236		1.41256	1.06309
ADCY3	0.319	0.199		-1.15	1.69		-2.45	12.4				FOXL1	-2.54698	1.29925		-0.649598	0.377697		1.7269	1.54857
ADCY5	ND	ND		0.346	0.0453		ND	ND				FOXN3	-0.255161	0.12359		-0.0865767	0.0492354		2.71685	2.5013
ADCY6	0.163	0.0155		0.517	0.13		0.0807	0.0132				FOXO3	-2.49421	1.31363		-0.613366	0.356814		1.73334	1.45901
ADCY7	-0.847	0.58		-0.847	0.545		0.0783	0.061				FOXO4	-2.54698	1.29925		-0.649598	0.377697		1.7269	1.54857
ADD1	-0.525	0.519		-0.37	0.243		0.225	0.221				FOXO6	-2.54698	1.29925		-0.649598	0.377697		1.7269	1.54857
ADD2	-0.532	0.133		-2.09	2.48		-2.17	3.41				FOXP1	-1.8185	0.94109		-0.803175	0.530023		1.87916	1.28832
ADD3	-0.00651	0.00174		0.0787	0.0405		0.675	1.55				FOXP2	-4.86833	2.0514		-3.9986	2.42471		-1.22661	0.840761
ADGRB2	ND	ND		1.47	0.0752		-3.43	1.29				FOXP3	-2.54698	1.29925		-0.649598	0.377697		1.7269	1.54857
ADGRE1	0.146	0.0114		-0.801	0.157		-0.069	0.0255				GABPA	-4.94393	2.11248		-2.19523	1.56631		-1.91154	1.44074
ADGRG1	-0.264	0.0434		-0.222	0.0218		-0.614	0.502				GATA1	-0.585027	0.299458		-1.15306	1.04897		-2.62991	1.50885
ADGRG5	-4.78	3.23		-5.56	2.85		-2.09	1.3				GATA1::TAL1	-3.3538	1.71899		-3.42735	2.02008		-3.59237	1.67123
ADGRL2	ND	ND		ND	ND		3.28	0.312				GATA2	-1.05879	1.26828		-0.709194	0.358273		3.05701	1.63561
ADH5	ND	ND		0.947	0.366		0.807	0.344				GATA3	-1.76675	1.352		-0.583649	0.47444		0.672531	0.651836
ADIPOR1	0.369	0.161		0.272	0.159		-0.889	1.07				GATA4	-0.956504	0.840595		-0.431703	0.215319		3.32396	1.99493
ADIPOR2	0.28	0.132		-0.402	0.26		-0.244	0.173				GATA5	-2.41658	1.27046		-0.438746	0.198385		0.136568	0.0615668
ADISSP	0.917	0.733		-1.94	1.34		-2.83	6.07				GATA6	-1.91814	1.81051		-1.92168	1.08709		2.7752	1.89085
ADK	0.405	0.108		-0.503	0.128		-1.1	0.625				GBX1	1.82751	1.10951		1.73336	1.51243		0.263775	0.147355
ADM	-3.01	65		-3.2	83.7		-3.38	19.1				GBX2	2.12186	1.26828		1.88268	1.13284		0.545294	0.452773
ADM2	ND	ND		ND	ND		-0.0974	0.0137				GCM1	0.807564	0.521124		1.88867	1.74188		-0.302777	0.325324
ADNP	-0.518	0.924		-0.675	1.63		-0.613	1.75				GCM2	0.0726508	0.0541251		0.667159	0.54709		0.870139	0.665286
ADNP2	0.426	0.0867		-0.105	0.0301		-0.542	0.224				GFI1	-0.238219	0.299458		0.584231	0.17755		1.7962	1.72191
ADO	0.0324	0.0137		-1.04	2.67		-1.62	9.05				GLI2	-3.48672	2.11248		-0.902211	0.500523		-1.19462	1.08034
ADORA2A	-2.34	13.6		-4.8	33.8		-1.58	11.2				GLI3	-4.51375	2.2753		-2.04118	1.75136		-2.44803	2.2426
ADPGK	0.138	0.0726		-1.2	3.9		-0.897	1.6				GLIS1	-0.192279	0.107869		0.332738	0.159485		0.612124	0.511297
ADPRM	-2.1	0.39		ND	ND		-0.916	0.268				GLIS2	-1.11234	0.469766		-2.61047	1.19604		-1.08713	0.623628
ADPRS	0.693	0.67		-0.363	0.265		-0.499	0.569				GLIS3	-3.03536	2.0737		-2.12362	1.18073		-1.34874	1.1046
ADRB2	-3.43	14.4		-2.53	14.7		-2.23	10.2				GMEB2	2.19822	2.33243		0.975088	1.16781		3.12242	2.27915
ADRM1	0.124	0.0691		-1.01	3.25		-1.61	10.7				GRHL1	-1.9712	1.51623		-3.09807	1.64867		-1.92266	2.53615
ADSL	-0.0908	0.0458		-0.917	0.932		-1.22	6.18				GRHL2	-4.76465	2.24021		-3.67118	2.30409		-4.99017	3.30034
ADSS2	0.18	0.0343		-2.16	2.97		-1.11	1.28				GSC	2.02904	1.01774		0.669085	0.183435		2.71854	1.30714
AEBP2	0.477	0.232		-0.858	0.833		-0.0682	0.0343				GSC2	0.695551	0.27622		0.429784	0.100051		2.27062	1.43965
AEN	-0.893	3.15		-4.02	27.2		-3.01	39.6				GSX1	0.609263	0.41558		0.696493	0.50604		1.922	2.46927
AFDN	0.504	0.125		0.57	0.144		0.0854	0.0278				GSX2	-2.24496	0.891128		-0.576821	0.334024		-0.733313	0.76333
AFF1	-1.01	1.39		-0.538	0.636		-1.06	1.65				HAND2	-3.39965	1.78754		-2.29888	1.21999		-10.1659	3.30034
AFF4	0.87	0.678		1.31	1.71		1.03	1.66				HES1	1.30488	0.871761		2.37978	1.33687		1.25413	1.33672
AFG2A	0.381	0.154		0.538	0.39		-2.03	3.72				HES2	1.36936	0.677702		1.23719	0.726504		-2.39134	3.00311
AFG2B	0.817	0.726		-0.41	0.312		-1.73	4.91				HES5	-1.01099	0.566539		0.354216	0.167274		-4.25156	1.6533
AFG3L2	0.769	2.58		-0.343	0.266		-0.681	2.32				HES6	1.39184	1.51773		0.122618	0.0316027		-3.81983	2.52889
AFMID	0.874	0.493		-0.793	0.326		-1.98	4.28				HES7	-0.733108	0.50484		-0.593218	0.341373		-5.26724	2.29988
AFTPH	-1.01	3.66		-0.484	1.04		-0.745	4.26				HESX1	2.59979	1.29451		2.44924	1.38563		0.902846	1.33223
AGA	-0.352	0.041		0.69	0.21		-1.01	0.559				HEY1	0.67172	0.371585		0.206814	0.0725505		-3.24875	1.95985
AGAP1	0.449	0.269		-1.73	4.03		-1.63	2.92				HEY2	0.145361	0.0700118		-0.612133	0.127229		-3.86697	2.00205
AGAP2	-0.914	0.249		0.149	0.0329		-0.113	0.0625				HIC2	-2.01336	1.63594		-0.665768	0.341373		0.0120265	0.00798181
AGAP3	0.495	0.382		-0.849	0.602		-0.459	0.504				HIF1A	0.0599125	0.0280545		0.848799	0.475956		-3.8335	3.2106
AGAP4	1.13	0.506		0.955	0.398		-0.579	0.472				HINFP	1.40369	1.36962		0.456894	0.153985		1.97888	1.39533
AGAP5	0.939	0.128		0.532	0.06		-0.24	0.0496				HLF	-3.60134	2.03786		-4.68822	2.46595		-2.08594	1.81815
AGAP6	-0.172	0.064		-0.745	0.951		-2.05	5.76				HMBOX1	1.02812	0.775433		0.362897	0.164548		0.987413	0.902778
AGBL5	ND	ND		0.651	0.12		0.462	0.17				HNF1A	-1.05509	0.91862		-1.93717	0.736767		-1.35441	2.15531
AGFG1	-0.084	0.0297		-0.838	0.889		-0.892	1.31				HNF1B	-0.295688	0.120071		-0.991367	0.341373		-0.626311	0.422056
AGFG2	ND	ND		ND	ND		-0.65	0.107				HNF4A	0.930186	0.846393		2.41617	1.45474		0.824572	0.638627
AGGF1	0.641	0.325		0.551	0.375		-0.411	0.455				HNF4A(var.2)	-2.4879	1.3305		-0.803905	0.409681		-0.456203	0.44628
AGK	-0.302	0.0434		-2.59	0.551		-1	0.235				HNF4G	1.02922	0.900232		2.23499	1.38877		1.23247	1.05807
AGL	-1.08	0.172		1.33	0.593		1.81	0.607				HOXA1	-1.88594	1.14703		-0.0297701	0.0135023		1.45824	1.10321
AGMAT	-1.14	1.34		-3.13	8.29		-4.83	16.5				HOXA10	1.86314	1.40932		0.912761	0.635967		1.58175	0.879936
AGO1	1.97	4.2		0.868	0.719		-0.628	0.553				HOXA13	0.567516	0.291618		0.909819	0.311112		3.29137	1.80153
AGO2	-0.192	0.0921		-0.998	1.03		-0.929	2.2				HOXA2	-1.88594	1.14703		-0.0115108	0.00676946		-0.866313	0.908361
AGO3	0.834	0.686		1.04	1.63		0.217	0.212				HOXA4	-0.933476	0.853442		-0.39213	0.284979		-2.26995	1.49814
AGO4	ND	ND		2.13	1.11		3.1	5.29				HOXA5	-0.535474	0.76326		0.0652714	0.0370192		-0.667658	0.339437
AGPAT3	-0.152	0.0752		-0.722	0.955		-0.493	1.52				HOXA6	2.15465	1.40057		0.613082	0.431095		0.390304	0.253502
AGPAT4	ND	ND		ND	ND		2.84	0.764				HOXA7	0.404025	0.237011		-0.428374	0.316886		-0.218212	0.130954
AGPAT5	-0.577	0.573		-2.54	8		-2.8	6.63				HOXA9	1.10645	0.977118		0.456763	0.194195		1.35077	0.820849
AGPS	-0.323	0.138		-0.895	0.932		-0.864	0.701				HOXB13	2.13849	0.799818		-0.0104713	0.00195552		5.76414	2.88633
AGTPBP1	-0.384	0.0585		0.417	0.117		-1.15	0.764				HOXB2	-0.772216	0.662482		1.69575	1.09604		0.88101	0.687372
AGTRAP	-0.681	0.132		-0.844	0.298		-3.02	3.59				HOXB3	-0.202244	0.0854217		0.75969	0.49938		-2.37162	2.7039
AHCTF1	0.16	0.0742		-0.767	1.44		-0.459	0.921				HOXB4	-0.853885	0.573245		-0.0649891	0.027902		-1.47703	1.53063
AHCY	0.393	0.189		-3.04	4.67		-4.72	5.86				HOXB5	-1.33873	1.15817		-0.452224	0.167274		-0.214125	0.134526
AHCYL1	0.112	0.0496		1	2.44		0.442	1				HOXB6	2.1807	2.26952		0.0613706	0.0295408		1.39638	1.24502
AHCYL2	-0.0352	0.00349		1.34	1.61		-0.0462	0.0128				HOXB7	2.29727	2.52348		1.70778	1.70976		0.208669	0.153058
AHDC1	1.79	1.89		1.12	0.827		0.643	0.4				HOXB8	1.23602	0.997463		-0.304112	0.157034		-0.218212	0.130954
AHI1	1.63	3.58		0.295	0.156		0.281	0.142				HOXB9	0.495831	0.171359		-0.977734	0.562761		0.446669	0.234462
AHNAK	-1.91	0.959		-4.16	7.54		-0.332	0.0757				HOXC10	-0.624832	0.249373		-1.55552	1.07477		-0.915757	0.614626
AHR	0.617	0.138		-0.843	0.127		1.21	0.495				HOXC11	1.49601	1.54583		0.469162	0.232968		2.73749	1.63445
AHSA1	0.0254	0.00745		-0.681	0.625		-1.67	10.9				HOXC12	-0.152187	0.0622375		-1.34802	0.855659		1.56735	0.778767
AIDA	0.0756	0.0132		-0.148	0.0458		-0.00414	0.00174				HOXC13	-2.38677	1.10982		-1.28929	1.01597		0.551099	0.286476
AIFM1	0.737	0.706		0.427	0.0691		-0.751	1.04				HOXC4	-0.757902	0.624807		-0.942019	0.548704		-1.77264	1.58007
AIFM2	0.0662	0.0164		-0.0862	0.0273		-1.31	1.88				HOXC8	1.5138	1.0308		-0.200051	0.0621276		-0.0886564	0.047678
AIG1	0.0488	0.00612		-1.33	0.996		-0.272	0.137				HOXC9	0.166823	0.0541251		-1.17382	0.641202		-0.278661	0.157611
AIM2	-3.16	0.9		-1.29	0.263		-3.51	2.15				HOXD10	1.06758	0.731848		0.115232	0.056065		0.778793	0.457634
AIMP1	0.29	0.0953		-1.81	3.05		-1.94	2.88				HOXD11	-0.74459	0.332212		-2.35645	2.00705		-0.814926	0.492071
AIMP2	-0.0647	0.0168		-2.76	4.78		-1.72	2.04				HOXD12	0.899066	0.98393		-0.669006	0.243653		2.0071	1.05283
AIP	0.639	0.688		0.185	0.0926		-0.326	0.178				HOXD13	0.494417	0.213926		1.31317	0.420518		1.29255	0.75578
AIRIM	-0.703	0.815		-1.86	3.29		-2.31	5.59				HOXD3	-1.17295	0.614335		0.505057	0.442269		0.0700147	0.0625559
AJM1	ND	ND		ND	ND		-1.15	0.305				HOXD4	-1.13219	0.662482		-0.613472	0.423581		-1.47703	1.53063
AK2	0.171	0.117		-0.67	1.43		-1.61	16.2				HOXD8	0.404025	0.237011		-0.428374	0.316886		-0.218212	0.130954
AK3	-0.0823	0.0434		-0.264	0.317		-0.239	0.281				HOXD9	0.975765	0.959791		-0.0058824	0.00195552		1.95895	1.24482
AK4	0.765	0.324		-0.402	0.147		-2.49	1.6				HSF1	-1.60421	1.57878		-1.46714	0.647481		2.01463	2.07887
AKAP1	-0.31	0.297		-2.38	13.9		-3.13	15.5				HSF2	-2.44282	1.53083		-3.22058	1.40944		-0.295959	0.223045
AKAP10	0.0968	0.0362		0.301	0.192		-0.872	1.32				HSF4	-1.13915	0.981374		-2.02005	0.660985		2.68268	2.27984
AKAP11	ND	ND		-1.53	0.403		-1.09	0.37				IKZF1	-3.36798	2.32509		-1.86762	1.66575		0.778661	0.771576
AKAP13	-0.706	0.487		-0.631	0.818		-0.263	0.218				INSM1	-6.10387	2.67247		-3.48351	2.70919		-1.14419	0.912796
AKAP7	-1.42	0.249		-0.704	0.16		-0.318	0.0804				IRF1	-2.34906	1.53083		-3.38527	2.22397		3.2567	2.78202
AKAP8	-0.461	0.851		-0.746	1.28		-1.48	11.3				IRF2	-0.211279	0.090851		-0.44249	0.300544		3.21605	3.24356
AKAP8L	-0.476	0.139		-1.89	3.53		-0.814	0.602				IRF3	-2.00405	1.10413		-1.8337	1.49922		3.62592	2.41043
AKAP9	0.0669	0.0297		0.57	1.67		-0.514	1.78				IRF4	-2.75672	1.58629		-2.42662	1.68368		-1.78248	2.55411
AKIP1	0.202	0.0788		1.27	2.84		0.604	0.62				IRF5	-3.03575	1.01265		-1.82426	1.1167		-3.47004	2.46927
AKIRIN1	-0.0625	0.0218		0.103	0.0585		0.078	0.0605				IRF6	-1.01857	0.524038		0.802026	1.1183		-0.800976	0.856254
AKIRIN2	-0.337	0.0996		-1.06	0.991		0.41	0.28				IRF7	-1.59166	0.642853		-3.37137	1.55598		0.598746	0.528679
AKNA	-1.7	6.06		-1.72	8.37		-0.771	3.32				IRF8	-2.01947	0.925892		-3.24865	1.7034		-1.85104	1.46357
AKR1A1	-1.28	2.87		-1.18	1.43		-2.29	6.78				IRF9	-3.20614	1.81459		-4.00265	1.60557		-0.838605	0.638627
AKR1B1	-0.0963	0.0278		-0.0847	0.0453		-1.68	2.77				ISL2	-1.6597	1.03503		-2.27204	1.25738		0.229232	0.119334
AKR1C3	ND	ND		1.87	0.323		0.603	0.0926				ISX	1.9648	1.99351		1.62796	1.18086		1.42321	1.65167
AKR7A2	1.96	4.07		0.981	1.14		-1.02	1.49				JDP2	-4.51271	2.24021		-1.68894	1.08859		-0.275331	0.14651
AKT1	1.05	0.701		0.376	0.183		0.185	0.14				JDP2(var.2)	-0.486678	0.490559		-0.971412	1.31528		5.03145	4.68157
AKT1S1	-0.586	0.14		-0.966	0.507		-1.79	2.97				JUN	-3.45273	1.68666		-2.51012	2.11318		0.601595	0.638627
AKT2	-0.257	0.127		-0.417	0.374		-0.499	1.1				JUN::JUNB	-5.88837	2.58581		-2.4701	2.28486		1.93545	1.36803
AKT3	-0.144	0.0186		-0.546	0.16		-0.335	0.106				JUN::JUNB(var.2)	0.414186	0.257507		1.15491	1.03644		5.22831	2.88166
AKTIP	0.209	0.025		-0.425	0.136		-1.7	2.12				JUN(var.2)	-8.43377	2.8787		-5.78683	2.79008		-2.85476	2.3488
ALAD	0.427	0.104		1.33	0.943		-1.31	1.44				JUNB	-7.73968	2.90785		-3.757	2.78722		-1.74682	1.12405
ALAS1	0.219	0.058		0.438	0.233		-0.191	0.135				JUNB(var.2)	-0.194099	0.209443		-0.950039	1.118		5.058	3.74146
ALCAM	-0.5	0.121		-2.06	2.03		0.574	0.458				JUND	-7.70157	2.77724		-3.73373	2.78927		-1.65192	1.01139
ALDH16A1	0.318	0.115		-0.52	0.272		-1.41	3.06				JUND(var.2)	-2.95517	1.58889		-2.19036	1.23691		2.23376	2.75852
ALDH18A1	0.379	0.156		-0.709	0.284		-1.68	2.01				KLF10	0.529985	0.191018		0.215163	0.0647613		6.88036	2.01474
ALDH1B1	0.362	0.139		-1.83	2.19		-3.1	9.17				KLF11	2.60124	1.4112		1.54514	0.533332		9.47343	2.05366
ALDH3A2	0.126	0.0259		-0.502	0.0915		-0.901	0.991				KLF13	2.17368	0.662482		3.0772	1.00719		8.01155	3.1633
ALDH3B1	-0.292	0.0391		-0.791	0.277		-0.811	0.3				KLF14	3.95404	1.80238		2.16467	0.871871		11.6721	2.87325
ALDH4A1	0.249	0.0545		1.92	1.06		0.903	0.172				KLF15	4.08756	2.14602		2.44295	0.94698		9.81578	3.58503
ALDH5A1	-1.09	0.86		-1.18	0.57		-1.83	4.62				KLF16	1.19931	0.607913		0.605642	0.194195		9.44145	2.07299
ALDH6A1	-0.422	0.066		0.995	0.536		0.624	0.383				KLF17	-2.86621	1.79131		-3.43767	1.31528		1.11643	0.556209
ALDH8A1	ND	ND		ND	ND		-1.59	0.41				KLF2	1.4878	0.572392		0.543978	0.194195		8.09813	2.63812
ALDH9A1	0.016	0.00656		0.188	0.143		-0.252	0.367				KLF3	2.07908	0.98393		1.84611	1.09604		6.67851	2.08179
ALDOA	0.0428	0.025		-0.814	1.73		-1.6	10.8				KLF4	-1.08765	0.580149		-1.88384	1.06226		5.78631	2.74185
ALDOC	1.33	0.553		1.15	0.686		-0.59	0.298				KLF5	-0.947959	0.545859		-1.16616	0.573359		7.07039	3.0796
ALG1	-0.607	1.1		-1.25	2.79		-1.93	17.4				KLF6	2.05692	0.953907		0.774267	0.323162		5.91259	2.39406
ALG10B	-0.0669	0.007		-0.41	0.0926		0.677	0.192				KLF9	-2.6736	1.60207		-4.18557	1.74188		2.55904	1.8374
ALG11	0.39	0.29		0.337	0.312		-0.814	1.32				LBX1	0.908349	0.637236		0.544151	0.344695		-0.729321	0.873749
ALG12	0.642	0.139		-0.494	0.129		-1.92	1.93				LBX2	1.76028	1.7385		1.73218	1.08709		1.01605	1.00581
ALG13	0.337	0.1		-0.026	0.00922		-0.841	1.17				LEF1	0.490108	0.826908		-1.38456	1.21072		-3.43924	2.17994
ALG14	ND	ND		ND	ND		-0.378	0.0862				LHX1	3.00498	2.00135		1.83164	1.8434		2.50464	2.39493
ALG2	-0.364	0.423		-0.804	2.81		-1.01	4.52				LHX2	3.30701	1.63246		2.30148	1.39684		1.99926	1.99363
ALG3	-0.646	1.09		-1.88	12.5		-1.64	3.99				LHX5	1.91963	1.26745		0.544963	0.535664		1.81497	1.21963
ALG5	0.284	0.187		0.0951	0.0487		-1.72	4.2				LHX6	-0.635334	0.348606		0.990759	0.771331		-0.0866012	0.0453002
ALG6	3.31	4.11		0.382	0.144		1.42	0.68				LHX9	1.9648	1.99351		1.62796	1.18086		1.858	1.98661
ALG8	0.504	0.242		-0.344	0.625		-3.47	1.26				LMX1A	2.02345	1.10866		0.559824	0.611417		1.75547	1.50562
ALG9	1.15	1.44		0.318	0.225		-0.541	0.213				LMX1B	2.78023	1.17138		0.175724	0.123167		1.95868	1.66472
ALKBH1	-0.52	0.0458		-0.794	0.138		1.48	0.475				MAF	-4.47245	2.23092		-9.53825	3.58042		-8.77722	4.06139
ALKBH2	-0.715	0.57		-2.11	5.38		-2.19	5.49				MAF::NFE2	-5.12172	2.79979		-7.82945	3.58042		-4.58127	2.87325
ALKBH3	0.584	0.274		0.549	0.242		0.381	0.265				MAFA	-4.41184	1.99351		-9.36246	3.1314		-7.79874	3.83651
ALKBH4	-0.0955	0.0232		-0.155	0.0477		-0.53	0.553				MAFF	-7.47149	2.23349		-10.9748	3.1314		-11.8453	4.18378
ALKBH5	0.051	0.0191		0.0997	0.0511		-0.488	0.67				MAFG	-5.94439	2.55736		0.788737	0.764555		-12.3708	4.18378
ALKBH6	1.67	1.73		0.665	0.489		0.0423	0.0191				MAFK	-8.77161	3.09367		0.828283	0.642105		-9.22672	3.05771
ALKBH7	-0.788	0.609		0.0617	0.0255		-0.39	0.412				MAX	0.427623	0.263247		-3.41356	1.83404		0.219302	0.136178
ALKBH8	-0.166	0.0278		0.38	0.101		-2.67	3.17				MAX::MYC	0.00024273	0.000127338		-8.71694	2.59959		2.44479	1.90347
ALMS1	-0.114	0.0218		-0.298	0.0721		0.721	0.991				MAZ	-4.01306	1.71299		-8.07791	2.79008		2.49246	1.28061
ALPK1	ND	ND		0.138	0.0159		2.55	4.33				MEF2A	-9.37725	2.53897		-9.51631	2.32934		-8.58418	3.92585
ALS2	1	0.604		1.15	1.15		0.0934	0.0173				MEF2B	-9.71101	2.90785		-7.7555	2.6333		-6.46368	3.73416
ALYREF	0.0051	0.00174		-0.517	0.83		-2.27	8.79				MEF2C	-10.5166	2.58581		0.473062	0.248747		-7.32922	2.74914
AMACR	0.356	0.0635		1.07	0.561		-0.626	0.287				MEF2D	-8.96287	2.69293		-2.16111	1.63416		-6.77587	3.24356
AMBRA1	-0.114	0.0259		0.044	0.0232		-0.71	0.648				MEIS1	1.04042	0.753974		-1.41769	0.926982		0.176649	0.121589
AMD1	-0.33	0.339		-1.27	6.37		-1.53	10.8				MEIS1(var.2)	-2.86878	2.46701		1.19959	0.733301		0.56977	0.774484
AMDHD2	-0.371	0.237		-0.869	0.593		-0.891	1.39				MEIS2	-0.811043	0.579824		-1.79264	2.02008		0.532533	0.352019
AMER1	-1.64	0.585		-2.56	1.29		-1.8	1.44				MEIS2(var.2)	0.346853	0.257856		0.643116	0.394353		1.23413	1.07632
AMFR	0.626	0.237		0.411	0.141		-0.226	0.0888				MEIS3	-1.29793	0.594879		0.931723	1.28269		-1.31181	0.917599
AMIGO3	0.436	0.0434		-0.729	0.143		-2.77	1.08				MEOX1	0.478873	0.237011		-2.96145	2.82084		-0.49061	0.378716
AMMECR1	-0.606	0.674		-0.923	2.74		-1.65	8.88				MEOX2	1.2684	0.657001		1.42233	0.670801		-0.058601	0.046622
AMMECR1L	-0.0134	0.00261		-0.517	0.5		-0.0964	0.0788				MGA	-2.62105	1.25862		1.41949	0.847676		-6.88634	4.12098
AMOTL1	0.0401	0.007		0.00862	0.00174		-2.19	3.03				MITF	-0.576928	0.321207		1.38884	0.869051		6.19994	2.60719
AMOTL2	ND	ND		ND	ND		2.26	3.73				MIXL1	2.24188	1.78158		2.12771	1.03209		0.871235	0.680621
AMPD1	-2.68	1.67		ND	ND		ND	ND				MLX	1.91859	1.05266		1.0689	1.57468		3.71881	2.88633
AMPD2	0.438	0.313		-0.652	0.143		-0.606	1.25				MLXIPL	1.81829	1.18978		1.33694	0.952165		3.99522	2.87325
AMPD3	ND	ND		-2.3	0.959		-2.31	3.41				MNT	0.911892	0.371585		2.6141	1.09023		1.98258	2.09689
AMPH	-2.18	1.35		-1.74	0.304		-3.33	1.73				MNX1	2.82098	1.31715		-0.593973	0.496326		1.47318	1.16219
AMT	1.23	0.179		-3.47	0.37		2.71	3.99				MSANTD3	-0.68169	0.50217		-2.93625	1.727		-1.07676	1.05811
AMZ2	-0.0383	0.0114		0.187	0.0825		0.41	0.67				MSC	-3.83813	1.69919		1.94878	1.65468		-13.1596	4.18378
ANAPC1	-0.2	0.0343		-1.2	0.435		-1.11	0.458				MSGN1	-3.00008	2.4775		1.8169	1.60537		-3.46853	3.08167
ANAPC10	1.07	0.418		0.461	0.0706		-1.04	0.284				MSX1	2.89309	2.35938		-1.92592	2.02008		2.28464	2.35552
ANAPC11	-0.257	0.169		-0.00055	0.000435		-1.94	14.3				MSX2	2.88916	2.29808		-2.42029	1.50995		2.29999	2.68858
ANAPC13	-0.227	0.118		-0.284	0.139		-0.834	1.57				MTF1	1.10125	1.32521		-1.69204	1.00057		-0.0935388	0.0882688
ANAPC15	-0.359	0.0685		-0.594	0.623		-1.09	0.86				MXI1	-3.47975	1.1137		-0.40083	0.293527		-5.99923	4.09266
ANAPC16	-0.751	0.947		-0.595	0.446		-0.979	1.88				MYB	-3.98952	2.87182		-1.26381	1.04388		-0.166045	0.0996066
ANAPC4	0.561	0.112		0.631	0.185		-0.347	0.146				MYBL1	-1.48318	1.08794		-0.44897	0.341373		-2.09849	2.88332
ANAPC5	0.597	0.509		0.41	0.329		-1.04	1.38				MYBL2	-1.52604	0.993747		-0.540958	0.291872		-0.450928	0.380548
ANAPC7	0.224	0.04		-0.502	0.233		-0.721	0.485				MYC	-0.960518	0.375369		-1.38599	0.827905		2.20895	1.41775
ANG	ND	ND		-0.233	0.0214		ND	ND				MYCN	-1.11625	0.541846		-1.28015	0.927309		0.916843	0.542122
ANGEL1	1.68	0.638		-0.227	0.054		-1.83	1				MYF5	-5.17413	1.78966		-3.90838	2.11556		-13.399	3.97571
ANGEL2	-0.324	0.0768		0.518	0.346		0.133	0.0762				MYF6	-3.80814	1.98699		0.551213	0.341373		-8.15733	3.12772
ANK3	ND	ND		ND	ND		-0.358	0.0788				MYOD1	-6.0276	2.17438		-0.34003	0.198507		-18.3199	4.73661
ANKDD1A	-0.0835	0.0128		0.274	0.0737		-1.85	3.69				MYOG	-3.86564	1.25862		-2.84232	1.40918		-11.7049	3.88904
ANKEF1	-0.219	0.0209		-0.185	0.032		-1.35	0.644				MZF1	-1.90662	1.03855		-1.26302	0.709158		-1.02874	0.798768
ANKFY1	0.325	0.222		-0.194	0.147		-0.00586	0.00349				MZF1(var.2)	-3.54656	2.52348		-1.97898	1.11428		1.52096	0.689121
ANKH	1.02	0.347		-0.589	0.193		-2.87	1.63				NEUROD1	-2.59241	1.442		-0.514413	0.160751		-10.4555	3.40183
ANKHD1	-0.364	0.101		0.334	0.242		-0.974	2.06				NEUROD2	-2.48641	1.31715		-1.64911	1.03644		-2.77633	2.11668
ANKHD1-EIF4EBP3	0.926	0.347		-0.585	0.111		-0.681	0.243				NEUROG1	-0.549407	0.299458		-1.95146	1.22529		-3.2963	3.0898
ANKIB1	0.0492	0.0146		0.206	0.121		-0.303	0.218				NEUROG2	-3.6845	2.21992		-0.473963	0.274256		-8.50675	3.66714
ANKLE2	-0.0216	0.00349		-0.219	0.0625		-0.312	0.159				NEUROG2(var.2)	-3.44047	1.70648		-0.51265	0.160751		-9.91662	3.83651
ANKMY1	1.81	0.487		-1.56	0.439		-1.72	0.971				NFATC2	0.199786	0.120808		-1.62684	0.810904		4.30155	2.54602
ANKMY2	ND	ND		5.56	3.14		4.09	2.13				NFATC3	-0.996601	0.509301		-2.83744	1.19578		3.30198	2.89263
ANKRA2	0.368	0.0526		0.811	0.217		0.814	0.354				NFATC4	-1.46689	1.38183		-6.87977	3.35365		1.53	1.50006
ANKRD10	-0.977	1.95		-1.49	4.48		-1.7	8.2				NFE2	-6.09364	2.54336		-2.12681	1.31528		1.37312	1.3361
ANKRD11	0.11	0.0575		-0.558	0.987		-1.16	6.15				NFE2L1	-6.09453	2.58581		-1.24905	0.60075		-5.32031	3.9723
ANKRD12	-1.62	22.2		-2.01	26		-2.13	19.8				NFIA	-2.51096	1.58635		-3.57833	2.57142		-4.0916	2.77776
ANKRD13A	0.616	0.148		-0.0298	0.00612		0.0379	0.0168				NFIB	-5.65168	2.35		2.14565	1.16433		-4.08719	2.79709
ANKRD13B	-0.842	0.062		ND	ND		ND	ND				NFIC	-2.3858	1.47695		-0.660837	1.26959		-2.25053	2.38714
ANKRD13C	-0.104	0.0227		-0.177	0.0491		-0.324	0.203				NFIC::TLX1	-2.06387	1.14703		-3.34877	1.83723		-1.01175	0.769457
ANKRD13D	-0.631	0.237		0.248	0.0696		-0.267	0.162				NFIC(var.2)	-3.44613	2.06402		-1.89933	1.79864		-3.7028	2.3488
ANKRD16	-1.32	0.532		-2.09	0.863		-3.73	6.15				NFIL3	-2.29388	2.52348		-0.412437	0.331669		-0.305641	0.187368
ANKRD17	-0.0789	0.0227		-0.26	0.164		-0.514	0.81				NFIX	-3.77013	1.85816		-1.72713	1.13284		-4.64421	3.02703
ANKRD18A	0.959	0.303		0.042	0.00922		-0.3	0.106				NFIX(var.2)	-2.44253	2.2753		0.66323	0.315511		-2.2523	1.77185
ANKRD20A1	ND	ND		1.15	0.311		-0.89	0.271				NFKB1	-4.55299	2.47584		6.43239	2.11161		-4.83628	2.89263
ANKRD23	-0.373	0.136		-2.16	4.29		-3.32	12				NFKB2	-4.85034	2.79944		8.68888	3.1314		-2.73386	2.33672
ANKRD26	0.0679	0.0259		0.962	1.47		0.0885	0.0778				NFYA	7.10038	2.14405		6.23868	1.74188		12.0069	3.14291
ANKRD27	0.695	0.227		-0.578	0.148		-0.027	0.00922				NFYB	6.31062	2.52348		0.26612	0.106794		8.05364	3.86116
ANKRD28	-0.455	0.324		-1.54	5		-1.17	2.09				NFYC	6.211	1.9724		-2.05992	1.68139		11.4426	3.16042
ANKRD33B	-1.4	1.53		-1.4	1.36		-2.27	5.56				NHLH1	-4.57021	2.4775		-2.99934	1.52019		-8.97407	4.37135
ANKRD36B	-0.179	0.0232		0.615	0.247		-0.596	0.295				NHLH2	-3.34559	1.86395		-1.53257	0.911434		-8.15007	4.18378
ANKRD36C	0.354	0.226		0.3	0.144		-1.35	3.52				NKX2-2	-4.45835	2.5163		-0.180749	0.0842253		-2.48598	2.24749
ANKRD37	-5.51	8.68		-3.61	3.66		-3.87	12.8				NKX2-3	-2.07634	1.73301		0.0760879	0.027902		-0.643184	0.781723
ANKRD39	-0.728	0.839		-2.09	7.54		-2.22	8.48				NKX2-5	-0.784444	0.643342		-1.19472	1.20111		0.134094	0.0820187
ANKRD40	-0.0514	0.015		-0.524	0.524		-0.473	0.701				NKX2-8	-1.06382	0.781512		0.645701	0.927309		-1.01069	0.973436
ANKRD42	ND	ND		2.24	0.369		2.61	1.82				NKX6-1	1.95898	1.14535		-0.615067	0.333176		-1.02406	0.985898
ANKRD44	0.0797	0.0246		-0.582	0.356		-0.475	0.42				NKX6-2	2.16432	1.9793		-1.96386	1.16433		-0.105776	0.130005
ANKRD46	1.08	0.162		-2.52	0.527		ND	ND				NKX6-3	0.381056	0.247493		-2.12342	1.45247		0.0487733	0.0401186
ANKRD49	-0.0196	0.0048		-0.102	0.0278		-1.32	1.26				NOTO	-1.66231	0.710322		-1.50538	1.32774		-1.56477	1.71274
ANKRD50	-1.33	0.332		0.72	0.216		-0.304	0.18				NR1D1	-3.8162	2.90785		-2.21626	0.782009		-3.32818	2.45474
ANKRD52	1.34	1.01		0.516	0.187		0.36	0.204				NR1D2	-3.82884	3.4484		-0.581268	0.323162		-3.95718	3.33203
ANKRD54	0.632	0.199		0.561	0.208		-0.271	0.13				NR1H2::RXRA	-3.24293	1.90068		-3.07845	1.74188		-1.63194	1.49319
ANKRD6	ND	ND		ND	ND		0.977	0.408				NR1H4	-1.29011	0.536892		-1.92739	0.966488		-2.12537	1.66171
ANKRD9	0.583	0.178		2.05	1.38		-3.32	2.4				NR1H4::RXRA	-1.62517	0.906861		-0.680825	0.315511		-3.12233	1.63445
ANKS1A	0.17	0.0232		-0.0849	0.0159		-0.143	0.061				NR1I2	-0.217685	0.0665524		-1.54859	0.620201		1.69629	1.46603
ANKS3	-0.372	0.111		0.269	0.059		-0.214	0.126				NR1I3	-1.91725	2.79979		-4.0006	2.22026		-2.42095	3.12772
ANKS6	2.95	1.29		-0.54	0.0809		ND	ND				NR2C1	-1.26859	0.751714		-1.44962	0.736767		0.80895	1.14582
ANKZF1	0.633	0.545		0.147	0.0752		-1.04	1.99				NR2C2	-1.35028	1.31715		-1.49155	1.00637		0.39133	0.253502
ANLN	0.374	0.191		0.0185	0.00833		-0.626	0.582				NR2C2(var.2)	-3.86665	1.86659		-2.38442	1.02131		-1.57168	0.909928
ANO10	ND	ND		2.47	0.491		-0.816	0.302				NR2F1	-4.36169	2.0737		-2.97629	1.59799		-5.01481	3.18773
ANO5	ND	ND		0.312	0.0487		-2.16	1.88				NR2F1(var.2)	-2.43418	1.27617		-2.92933	1.13617		-2.58927	2.98373
ANO6	-0.768	0.363		-1.02	0.474		0.102	0.0491				NR2F1(var.3)	-3.36327	1.59591		-5.7768	2.6333		-0.870231	0.582809
ANO8	0.121	0.0205		0.556	0.143		0.809	0.558				NR2F2	-4.74643	2.90452		-0.0465299	0.027902		-5.57449	3.4363
ANP32A	-1.2	3.43		-1.65	6.71		-1.64	10.5				NR2F6(var.3)	-5.6462	2.24021		-0.392474	0.284979		-4.69338	2.92829
ANP32B	-0.466	0.86		-1.17	5.63		-2.59	24.1				NR3C1	0.700972	0.374743		-2.72676	1.74817		-0.976843	0.818926
ANP32E	-0.385	0.511		-0.734	1.9		-2.87	34.7				NR3C2	0.42454	0.259013		-2.32719	1.11428		-0.850605	0.675404
ANTKMT	-0.196	0.0516		-0.794	0.662		-1.83	4.14				NR4A1	-2.7836	1.3389		-2.67509	1.55598		-1.13973	1.08034
ANTXR1	ND	ND		ND	ND		1.88	0.371				NR4A2	-4.41444	2.45352		-0.172082	0.0798539		-4.43292	2.25584
ANTXR2	-0.223	0.015		0.0704	0.0101		1.82	2.27				NR4A2::RXRA	-4.14082	1.0801		-3.66456	1.55598		-0.189193	0.363171
ANXA11	-0.954	4.33		-0.865	1.69		-1.18	7.55				NR5A1	-4.48771	1.99351		1.60448	1.17436		-0.864109	1.49121
ANXA2	-0.581	1.11		-0.636	0.842		0.318	0.478				NR6A1	-4.4205	1.99693		-11.1151	2.44344		-2.80938	1.91641
ANXA2R	ND	ND		-0.638	0.0799		0.91	0.395				NRF1	4.44883	2.00135		-1.74983	1.52019		3.91351	2.89712
ANXA4	ND	ND		0.982	0.151		2.3	1.82				NRL	-2.70803	2.11662		-0.23439	0.0960668		-9.01142	3.90473
ANXA5	0.0575	0.0132		0.171	0.0985		-0.484	0.314				OLIG1	-1.56464	0.898426		-0.417492	0.167274		-2.2615	2.4248
ANXA6	-1.53	14.2		-1.32	4.07		-0.614	1.59				OLIG2	-1.35932	0.879268		0.609659	0.377697		-2.64591	2.05366
ANXA7	0.708	0.548		-0.618	0.592		-0.894	1.35				OLIG3	-1.09681	0.548706		0.939311	0.49366		-2.04422	1.73378
AOC3	ND	ND		-0.356	0.0434		-4.54	2.36				ONECUT1	1.80096	1.09729		0.301495	0.155406		0.802538	0.620273
AOPEP	-0.248	0.0429		1.43	0.32		0.274	0.062				ONECUT2	2.25689	1.10413		-1.79793	1.21072		0.644401	1.02926
AP1AR	0.383	0.0706		-1.6	0.928		-0.535	0.345				ONECUT3	0.745694	0.598516		-0.738687	0.660362		0.236953	0.271697
AP1B1	0.65	1.36		0.0759	0.0424		0.105	0.091				OSR1	-1.67397	1.14703		-0.0321932	0.0163048		1.51124	0.993613
AP1G1	-0.655	0.412		-0.317	0.242		-0.121	0.0857				OSR2	-1.30081	1.1453		-0.150524	0.0398312		-0.432125	0.212345
AP1G2	0.69	0.265		1.31	1.23		-0.167	0.0783				OTX1	1.44996	0.954786		-3.01961	1.23887		1.61603	0.954151
AP1M1	0.45	0.168		0.452	0.271		-0.851	1.51				OTX2	-0.691628	0.299458		-2.57831	1.1079		1.31967	0.802587
AP1S1	ND	ND		1.54	0.297		0.527	0.1				OVOL1	-0.740278	0.590807		-1.9996	1.17362		-0.223269	0.237819
AP1S2	-0.947	1.06		-0.813	0.903		-1.6	4.83				OVOL2	-1.12394	0.87344		0.743249	0.500523		0.328365	0.29441
AP1S3	0.381	0.138		-0.945	1.12		-1.91	6.33				PAX1	-0.375332	0.213515		-0.0799037	0.0298632		-0.10266	0.051772
AP2A1	-0.105	0.0132		0.233	0.0353		0.13	0.0343				PAX3	1.5767	1.0664		0.608469	0.341373		1.11378	0.955194
AP2B1	0.15	0.0218		-0.243	0.0788		-0.214	0.0825				PAX3(var.2)	0.357297	0.299701		1.7676	1.08738		1.00827	0.437457
AP2M1	0.812	1.96		0.121	0.0926		-0.107	0.0975				PAX4	0.49705	0.23081		-1.06086	0.43844		2.56874	2.22035
AP2S1	1.07	2.75		0.214	0.178		-0.724	1.53				PAX5	1.49195	0.900232		1.9434	1.66575		1.76284	1.46844
AP3B1	0.385	0.168		-0.0774	0.0615		-0.73	0.578				PAX6	-0.776827	0.377927		-0.918294	1.00585		0.749885	0.671158
AP3D1	0.412	0.359		-0.029	0.0146		0.0665	0.0516				PAX7	2.06781	1.25793		0.108955	0.0446069		1.23115	0.788576
AP3M1	0.146	0.04		-0.291	0.1		-0.698	0.519				PAX9	0.0178275	0.0107286		-0.0926201	0.0398312		-1.17988	0.783067
AP3M2	0.201	0.101		-0.749	1.62		-1.71	7.62				PBX1	-0.682266	0.726567		-1.01215	0.530023		3.14448	2.24464
AP3S1	-0.158	0.0195		-1	0.289		-0.319	0.0752				PBX2	0.775266	0.556177		1.90639	1.35809		-0.488854	0.267828
AP3S2	-0.0767	0.0155		-0.54	0.387		-0.809	0.799				PBX3	-2.87986	1.06697		-0.489065	0.193689		-1.47609	1.25015
AP4B1	ND	ND		-0.583	0.133		-0.859	0.283				PDX1	0.306144	0.230095		0.298674	0.0893757		2.57371	1.83734
AP4E1	0.893	0.585		-0.169	0.0381		1.19	0.83				PHOX2A	1.83023	1.10982		0.57578	0.180941		0.320768	0.0853049
AP4M1	1.23	0.39		-0.132	0.0414		-0.717	0.622				PHOX2B	0.668522	0.317732		-0.0498758	0.0163048		1.79372	1.21447
AP5B1	0.109	0.0264		0.597	0.358		-0.406	0.365				PITX1	1.43481	0.461123		0.647661	0.193979		1.51008	0.783067
AP5M1	0.192	0.0315		-1.08	0.484		-1.55	1.65				PITX2	0.379769	0.109702		-2.50571	0.960527		2.73755	2.24846
AP5S1	0.263	0.0926		1.14	3.53		-0.401	0.488				PITX3	1.01464	0.3366		-4.68178	2.32934		3.00829	1.95526
AP5Z1	0.165	0.118		-0.114	0.11		0.675	1.32				PKNOX1	-3.02116	1.9724		-0.712809	0.232968		-3.03943	1.74806
APAF1	0.829	0.166		4.64	7.56		2.49	4.77				PKNOX2	-5.59572	2.70765		-2.73392	1.31528		-13.3754	4.09266
APBA3	ND	ND		0.735	0.182		-0.463	0.152				PLAG1	-1.36477	1.25862		-4.4141	1.28453		1.93175	1.02445
APBB1	ND	ND		7.04	3.47		ND	ND				PLAGL2	-3.20711	1.91892		-5.16959	1.78523		-3.34816	2.37753
APBB1IP	ND	ND		ND	ND		-1.01	0.359				POU1F1	-5.16057	1.92598		-5.41231	1.88718		-3.92936	2.89041
APBB2	ND	ND		1.51	0.474		2.26	0.58				POU2F1	-5.94658	1.96922		-5.51681	2.1326		-4.80048	3.56815
APBB3	0.233	0.015		1.26	0.364		0.751	0.48				POU2F2	-6.49207	2.73976		-5.48475	1.89274		-6.50234	3.32846
APC	0.747	1		0.511	0.636		-0.382	0.271				POU2F3	-6.19245	2.49203		-5.66608	1.727		-6.78684	4.09266
APEH	-0.137	0.0232		-0.443	0.144		-0.809	0.633				POU3F1	-5.30672	1.75741		-3.86435	1.50995		-5.41622	3.50205
APEX1	0.252	0.111		-1.61	2.52		-1.62	6.74				POU3F2	-5.27255	1.92332		-6.89494	2.32934		-5.979	3.74146
APEX2	0.738	0.431		0.0911	0.0283		-0.968	0.821				POU3F3	-3.57319	1.96922		1.13475	1.11428		-3.71635	2.46988
APH1A	-0.473	1.2		-0.505	1.33		-0.208	0.347				POU3F4	-5.9887	2.27625		1.96359	1.25945		-6.59252	3.94663
API5	-0.14	0.0424		-0.255	0.156		-0.344	0.334				POU4F1	1.01022	1.0954		-0.276268	0.194816		1.77111	1.44989
APIP	-0.114	0.0146		-1.42	0.668		-0.888	0.269				POU4F2	1.20889	1.11008		-6.11433	2.4091		3.18725	2.29915
APLF	-0.658	0.137		0.529	0.14		-0.0768	0.0278				POU4F3	-0.0593874	0.0541251		-6.45543	2.22397		0.334718	0.192432
APLN	2.11	0.799		-1.47	0.412		-7.03	3.48				POU5F1	-6.26898	2.79979		0.429205	0.27408		-8.17782	3.83651
APLP1	ND	ND		6.82	3.28		ND	ND				POU5F1B	-6.01702	1.87173		-0.322508	0.0878833		-5.31764	3.60181
APLP2	1.25	4.19		0.47	0.366		0.289	0.488				POU6F1	0.274197	0.177816		0.1094	0.0520909		1.31393	0.929363
APMAP	0.132	0.0315		-0.0329	0.0119		-1.34	1.58				POU6F1(var.2)	0.610431	0.41558		-3.34898	1.26797		-0.760167	1.1255
APOBEC3C	-1.5	5.99		-1.47	6.21		-1.65	10.6				POU6F2	-0.719592	0.52631		-4.35356	1.55586		-0.323351	0.383671
APOBEC3D	-1.76	2.91		-2.26	6.06		-1.06	3.05				PPARA::RXRA	-3.87747	2.11662		-2.68353	1.54865		-4.7215	2.62857
APOBEC3F	-1.86	1.33		-1.37	1.23		-0.867	0.565				PPARD	-3.47697	2.18236		-1.04151	1.12581		-0.307215	0.330248
APOBEC3G	-0.945	0.491		-1.24	1.36		-1.6	1.85				PPARG	-4.82365	1.99351		-1.62675	0.808427		-3.27716	2.69455
APOBEC3H	ND	ND		-2.35	0.55		-0.0898	0.0195				PRDM1	0.0793122	0.0644277		0.368252	0.12069		2.71112	2.67858
APOL1	-1.43	7.41		-0.547	0.75		-0.703	2.09				PRDM4	-2.5498	2.2753		0.580691	0.522286		-3.6785	3.27614
APOL2	-1.01	0.719		-0.822	0.688		-0.768	1.17				PROP1	0.971529	0.401164		1.90822	1.40288		1.77331	0.97931
APOL3	-2.98	0.592		-1.68	1.89		-1.51	3.72				PROX1	1.18523	1.05956		2.04622	1.39187		0.824248	0.908361
APOL6	-1.06	1.42		-0.525	0.502		-0.15	0.126				PRRX1	1.9648	1.99351		-1.92854	1.11428		2.7169	3.14291
APOLD1	ND	ND		-0.529	0.0595		0.551	0.157				PRRX2	0.588479	0.35245		-0.544509	0.453463		1.36538	1.37085
APOO	0.496	0.164		-0.378	0.157		-1.71	3.9				RARA	-1.14169	0.871761		-2.72845	1.52019		-6.2384	3.30341
APOOL	0.00234	0.000435		0.574	0.268		-0.0369	0.0168				RARA::RXRA	-0.0375287	0.0236789		-0.717589	0.266326		0.227076	0.152984
APP	-0.17	0.082		-1.15	1.79		-1.62	5.33				RARA::RXRG	-4.40929	2.24021		-0.755992	0.60075		-0.875676	0.98729
APPBP2	-0.291	0.0773		-0.238	0.0883		0.278	0.218				RARA(var.2)	-3.7382	2.1304		-0.190178	0.163757		-1.04274	1.1015
APPL1	0.107	0.0264		-0.483	0.224		-0.101	0.0501				RARB(var.3)	0.232781	0.127671		2.75142	1.26797		-0.413453	0.363171
APPL2	-1.05	0.202		0.595	0.18		-0.679	0.32				RARG(var.3)	0.769776	0.576129		1.62796	1.18086		-1.50139	0.983278
APRT	-0.0243	0.007		-1.52	1.68		-3.83	6.31				RAX	2.7918	1.56087		-1.76159	1.03209		1.39628	2.3488
APTX	0.527	0.69		-0.717	0.827		-0.00779	0.00612				RAX2	1.9648	1.99351		3.21804	1.58063		2.7169	3.14291
AQP1	ND	ND		ND	ND		-0.47	0.0625				RBPJ	-4.37308	2.90785		2.90093	1.33837		-3.39686	1.80153
AQP3	-1.3	5.14		-1.9	8.27		-2.47	20.3				REL	-1.67042	1.10866		1.73275	1.58063		0.252814	0.209356
AQR	0.504	0.503		-0.101	0.0443		0.0886	0.055				RELA	-2.65502	1.78966		-2.02953	1.6352		-0.0317185	0.0203337
ARAF	-0.00907	0.000869		-0.232	0.067		-0.605	0.335				RELB	0.38384	0.231833		0.526875	0.242431		-0.327669	0.18215
ARAP1	1.14	0.801		0.706	0.41		0.242	0.271				REST	-3.03182	2.25628		-0.0384297	0.0130417		-5.90885	2.79015
ARB2A	0.933	0.111		0.956	0.327		0.911	0.451				RFX1	1.36588	1.15995		1.43326	0.927309		2.87098	3.10263
ARCN1	0.464	0.429		0.207	0.124		0.143	0.0841				RFX2	1.57841	1.26745		-0.317862	0.180483		3.17377	1.43815
AREG	ND	ND		2.73	0.967		0.735	0.205				RFX3	1.38573	0.988555		-0.246683	0.0752506		2.27254	2.59438
AREL1	0.0702	0.0137		0.415	0.184		-0.297	0.11				RFX4	1.25109	1.29711		1.15729	0.530023		3.16006	1.43815
ARF1	-0.0495	0.0325		-0.76	2.87		-0.924	5				RFX5	0.559899	0.369826		-1.98258	1.52019		1.61765	1.25015
ARF3	0.491	0.0809		0.427	0.173		0.24	0.14				RFX7	2.03596	1.25862		-3.71364	2.39037		0.0116974	0.00660557
ARF4	-0.0154	0.00349		-0.389	0.208		-0.263	0.311				RHOXF1	-4.81183	1.99693		-1.61645	1.1436		-1.57186	2.26965
ARF5	0.0643	0.025		-0.0238	0.0146		0.263	0.51				RORA	-5.01102	2.27835		-1.28666	1.13311		-4.37312	3.20341
ARF6	-0.45	0.562		-0.331	0.499		-1.12	5.79				RORA(var.2)	-1.33262	1.05044		-3.20365	1.98953		-1.7063	1.23146
ARFGAP1	0.817	0.24		0.163	0.068		-0.477	0.344				RORB	-0.626262	0.337307		-5.86295	3.1314		-0.664504	1.56992
ARFGAP2	-0.0221	0.00524		0.422	0.374		-0.978	2.44				RORC	-1.64804	0.845641		1.10373	0.607192		-2.59456	3.67154
ARFGAP3	0.534	0.198		-0.592	0.171		-2.15	2.55				RREB1	-5.29055	1.78754		-0.330657	0.235202		-0.600335	0.296703
ARFGEF1	-0.679	0.135		0.5	0.138		-0.395	0.115				RUNX2	-0.516104	0.340504		0.271504	0.11494		-2.7618	2.72271
ARFGEF2	-0.636	1.23		-0.895	1.74		-1.17	6.28				RUNX3	-2.08044	1.9794		-4.01985	1.33298		-4.37422	3.67154
ARFGEF3	0.1	0.0177		0.00271	0.000435		-1.71	1.76				RXRA::VDR	-2.12431	1.42281		-0.633961	0.266326		-1.72474	2.17327
ARFIP1	0.873	0.315		0.5	0.179		0.835	0.625				RXRB	-2.52288	1.56087		-4.08801	1.50995		-1.09055	0.613647
ARFIP2	0.487	0.283		0.399	0.137		-0.498	0.527				RXRB(var.2)	0.144092	0.0713232		-0.775578	0.338566		-0.0631467	0.047678
ARFRP1	-0.568	0.164		-1.38	0.983		-2.27	8.5				RXRG	-3.66372	1.96922		-3.21532	1.2758		-0.943447	0.447916
ARGLU1	0.0288	0.0114		-0.428	0.535		-1.2	3.61				RXRG(var.2)	-1.58723	1.04694		-1.7367	0.782009		-1.40589	0.799431
ARHGAP1	0.231	0.0575		-0.164	0.0737		-0.481	0.489				SCRT1	-4.67636	2.54336		1.62796	1.18086		-8.73403	3.50303
ARHGAP10	-0.152	0.0585		-2.72	9.65		-1.89	7.28				SCRT2	-2.49272	1.88793		-1.37867	0.806661		-7.88551	3.82587
ARHGAP11A	-0.202	0.0182		-0.621	0.0825		-1.3	0.376				SHOX	2.46935	2.4775		-1.76843	1.39918		1.42321	1.65167
ARHGAP11B	-1.5	0.26		-0.0943	0.0146		-0.22	0.0462				SIX1	-0.601877	0.687978		-6.21396	2.20214		-0.908034	1.60073
ARHGAP12	-0.708	0.312		0.779	0.214		1.83	4.74				SIX2	-2.63751	1.22266		-2.71178	1.65556		-5.51607	3.63702
ARHGAP17	-2.17	0.742		-0.55	0.195		0.798	0.688				SMAD2::SMAD3::SMAD4	-5.48622	2.23349		-2.4754	1.65468		-5.25664	4.37035
ARHGAP18	-1.85	0.644		-1.9	0.742		-1.45	0.788				SMAD3	-2.71154	2.55181		-4.39783	1.74817		-3.17794	2.3991
ARHGAP19	0.384	0.114		-0.638	0.251		-0.873	0.666				SMAD5	-0.870569	0.750436		-4.37135	2.30349		-1.67237	1.92752
ARHGAP21	-0.653	0.29		-0.748	0.703		-0.797	0.777				SNAI1	-5.36208	1.99351		-3.51969	1.88567		-21.9763	4.04986
ARHGAP22	-3.29	1.07		ND	ND		-1.88	0.248				SNAI2	-5.67081	1.93035		0.500779	0.157034		-22.1586	3.7148
ARHGAP25	-0.00521	0.000869		0.0651	0.0306		0.143	0.0799				SNAI3	-4.31628	2.0737		-0.793455	0.567715		-0.271229	0.136178
ARHGAP26	0.578	0.307		0.3	0.159		-2.84	12.2				SOHLH2	0.323086	0.251176		0.868103	0.431095		1.58666	0.998942
ARHGAP28	ND	ND		0.722	0.165		ND	ND				SOX10	-0.482213	0.273758		-2.48545	2.02008		1.39262	1.13307
ARHGAP30	-1.33	3.38		-1.35	5.25		-0.239	0.421				SOX12	0.94818	0.847026		-1.59974	1.40918		-0.25941	0.419669
ARHGAP31	-2.01	0.726		-2.39	1.23		-0.406	0.152				SOX13	-3.3839	1.83153		-2.41049	1.58355		-1.31497	0.614655
ARHGAP32	1.28	1.33		-0.786	0.538		-0.0442	0.0232				SOX14	0.339838	0.232791		0.141724	0.0398312		1.01302	1.05189
ARHGAP33	-0.0474	0.00524		0.92	0.209		-1.92	1.54				SOX15	-1.50487	1.07321		-2.57909	1.89745		-0.927397	1.26107
ARHGAP35	0.298	0.0711		-0.435	0.233		-0.163	0.0926				SOX18	0.936518	0.417269		-0.249018	0.169246		0.552839	0.407388
ARHGAP4	-0.514	0.281		-1.11	1.73		-1.5	3.43				SOX2	-3.65491	1.53895		-1.99961	0.960577		-2.27638	1.547
ARHGAP42	0.119	0.0114		0.341	0.0809		-1.85	1.06				SOX21	-1.31426	0.575019		-1.36283	1.4454		0.576665	0.480447
ARHGAP45	-1.25	6.37		-1.72	5.19		-1.1	5.76				SOX4	-0.707004	0.299458		-1.16265	0.808427		-1.08489	0.808914
ARHGAP5	-1.18	0.524		-0.978	0.351		-0.364	0.105				SOX8	-0.924322	0.827179		4.25498	1.53047		0.970655	0.723302
ARHGAP6	0.51	0.152		-5.12	2.93		-1.36	1.49				SOX9	-2.32059	1.49852		1.94659	0.94578		11.8472	2.99899
ARHGAP9	-1.15	0.166		1.29	0.062		-8.38	7.01				SP1	4.90255	2.4775		2.5485	0.951489		10.8201	3.30034
ARHGDIA	-0.0376	0.0123		-0.672	0.613		-0.73	1.6				SP2	2.56522	1.41603		3.84726	1.30025		10.5136	2.54602
ARHGDIB	-1.62	6.51		-1.34	2.68		-1.86	13.5				SP3	3.66057	1.64021		0.600371	0.193975		11.9349	3.17641
ARHGEF1	0.35	0.0575		0.177	0.0168		0.0661	0.0255				SP4	4.29659	1.86659		1.62084	0.624132		8.02428	2.62669
ARHGEF11	ND	ND		1.35	0.248		-0.0289	0.007				SP8	0.858752	0.279638		2.26904	0.94949		10.5104	2.74774
ARHGEF12	-1.14	1.12		-1.03	1.18		-0.495	0.62				SP9	2.39872	1.27617		-0.241459	0.101334		2.95884	2.1085
ARHGEF17	ND	ND		ND	ND		-1.37	0.409				SPDEF	2.42563	1.44134		0.348397	0.092342		4.09508	3.48554
ARHGEF18	1.43	4.36		0.418	0.471		0.463	0.633				SPI1	-4.27931	2.23349		1.6634	1.74188		5.52378	3.11753
ARHGEF19	-0.376	0.067		-0.833	0.157		-1.52	0.573				SPIB	-3.38486	2.26952		-6.09719	1.74235		6.59098	3.33813
ARHGEF2	-2.88	29.1		-3.65	50.9		-1.3	8.1				SPIC	-0.0998759	0.0772323		-5.05166	2.78927		-3.50303	2.17999
ARHGEF25	0.447	0.0462		6.98	3.52		1.96	0.714				SREBF1	-8.72146	2.67169		-8.59429	2.62341		-2.39353	2.01091
ARHGEF3	-1.4	1.42		-0.55	0.545		0.074	0.0516				SREBF1(var.2)	-4.33931	2.03908		-0.37804	0.167963		-6.11169	3.73416
ARHGEF39	0.191	0.0453		1.13	0.597		-0.018	0.007				SREBF2	-10.7278	2.14405		-1.48514	0.968067		3.32104	2.32288
ARHGEF6	ND	ND		1.13	0.199		-0.00745	0.0013				SREBF2(var.2)	-0.125835	0.0541251		-1.2492	0.522286		-0.233344	0.122904
ARHGEF7	0.557	0.712		-0.334	0.341		-0.464	0.845				SRF	-2.35187	1.49852		0.859061	0.678864		2.56098	1.58243
ARHGEF9	0.287	0.112		-1.38	0.398		-1.3	1.02				SRY	0.872383	0.682215		-4.56309	2.54272		-0.322145	0.141264
ARID1A	-1.05	3.22		-1.34	7.16		-0.862	5.5				STAT1	-0.436145	0.325197		0.144932	0.0842253		0.301735	0.278143
ARID1B	-0.0745	0.0424		-1.31	7.78		-1.08	4.51				STAT1::STAT2	-4.58505	2.01929		-2.11414	1.89374		-1.41666	0.620273
ARID2	-1.62	8.2		-1.81	11.4		-1.87	17				STAT3	-0.893219	0.590807		-3.32414	2.55323		-11.743	4.18378
ARID3A	-0.367	0.252		-0.744	1.44		-1.72	6.79				TAL1::TCF3	-5.27353	2.82151		-3.01924	3.1314		-7.65078	2.87325
ARID3B	-1.45	5.6		-1.53	2.97		-0.664	2.41				TBR1	-2.2962	1.96086		-2.6608	2.11161		-6.51355	2.96175
ARID4A	0.168	0.0273		0.25	0.0348		0.369	0.101				TBX1	-2.77175	1.30174		-1.70159	1.74817		-6.88634	4.12098
ARID4B	0.296	0.217		0.225	0.174		-0.632	1.94				TBX15	-2.62105	1.25862		-0.900725	0.404801		-3.54575	1.88212
ARID5A	-1.88	20.2		-3.19	43.4		-2.35	29.7				TBX18	-1.85901	1.76322		-3.34958	2.35516		-1.38485	2.1366
ARID5B	-3.55	11.1		-3.07	6.53		-3.53	15.6				TBX19	-1.26862	0.487276		-2.3565	1.31528		-4.8577	2.85239
ARIH1	0.316	0.179		0.483	0.498		0.544	0.896				TBX2	-2.84786	1.57878		-1.67531	1.32574		-0.218605	0.146337
ARIH2	-0.0915	0.0453		-1.07	3.64		-0.603	2.07				TBX20	-3.91473	1.96086		-3.39794	2.32934		-5.91016	2.22977
ARK2C	-0.596	0.367		-3.14	5.94		-1.4	1.28				TBX21	-2.32175	1.19193		-2.39709	1.72853		-4.82625	2.37753
ARK2N	-0.569	0.305		-1.25	1.6		-0.999	2.15				TBX3	-1.89624	1.352		-2.39709	1.72853		-10.05	5.17411
ARL1	-0.428	0.104		-0.271	0.0825		-0.61	0.394				TBX4	-1.87552	1.14703		-2.98387	1.74817		-10.05	5.17411
ARL11	ND	ND		2.66	0.914		1.43	0.697				TBX5	-1.87552	1.14703		-2.17311	1.5403		-7.57205	3.89975
ARL13B	0.409	0.225		1.53	2.82		-1	1.56				TBX6	-2.9729	1.62086		-3.69503	2.1539		-3.84557	2.3488
ARL14EP	-0.241	0.0804		-0.00794	0.00218		-0.742	0.719				TCF12(var.2)	-6.2838	1.78394		-2.95122	1.74817		-5.205	3.4363
ARL15	ND	ND		3.31	0.983		ND	ND				TCF21(var.2)	-2.13554	2.11662		-3.40598	2.32934		-22.2477	4.74399
ARL16	0.624	0.112		-0.0128	0.00349		-0.486	0.209				TCF3	-5.41342	1.7637		-3.13696	1.40944		-21.006	5.17411
ARL17A	-0.118	0.0283		-0.704	0.452		-0.735	1.03				TCF4	-4.24525	2.18236		0.385234	0.180941		-2.63628	1.90421
ARL17B	ND	ND		-0.0403	0.00656		0.441	0.107				TCF7	-0.490322	0.313131		0.0746437	0.0398312		-0.369844	0.256178
ARL2	-0.318	0.061		-1.03	0.441		-0.5	0.353				TCF7L1	0.51512	0.292679		-0.81574	0.419383		-3.82649	3.49767
ARL2-SNX15	-0.669	0.13		0.517	0.111		-0.0696	0.0246				TCF7L2	-1.84383	1.39977		0.645696	0.153588		4.44952	2.29944
ARL2BP	0.609	0.286		-0.0778	0.0311		0.16	0.0985				TCFL5	3.556	1.76322		-0.934384	0.666049		-1.96876	2.1411
ARL3	0.0746	0.0123		0.668	0.343		0.0955	0.0405				TEAD1	-2.94281	2.00135		-0.15226	0.0602461		1.09128	0.98729
ARL4A	-1.04	0.388		-1.04	0.597		-1.02	0.74				TEAD2	-0.8878	0.76096		-2.0479	1.40498		-0.373775	0.316425
ARL4C	-3.8	73.2		-2.84	50.4		-1.51	5.93				TEAD3	-3.58622	1.9724		-1.41848	1.2758		-1.40253	1.15192
ARL5A	-0.109	0.0391		-0.701	0.928		-0.794	2.04				TEAD4	-2.26266	1.13846		0.286583	0.10948		3.01836	2.83938
ARL5B	-0.911	0.551		-0.405	0.204		-0.837	0.876				TEF	-1.62485	0.954887		-1.89597	1.65468		-4.23123	3.42692
ARL6	ND	ND		0.846	0.0878		4.59	1.63				TFAP2A(var.2)	-2.29563	1.88073		-0.447257	0.423581		-2.19281	2.0791
ARL6IP1	-0.366	0.24		0.149	0.0975		0.11	0.101				TFAP2A(var.3)	-0.101046	0.0958222		-0.675508	0.362112		-1.75061	2.18566
ARL6IP4	0.482	0.24		-0.528	0.344		-1.06	1.94				TFAP2B	-2.28428	1.20123		-0.3975	0.144767		-2.30379	1.90811
ARL6IP5	-3	20.9		-2.27	11.5		-0.736	2.55				TFAP2B(var.2)	-4.66578	1.87173		-2.86317	1.5403		-3.51106	2.72208
ARL6IP6	1.25	0.848		-0.244	0.0969		-1.14	1.32				TFAP2B(var.3)	-0.0155385	0.0107286		-0.205567	0.127229		-0.804366	1.10321
ARL8A	0.243	0.204		-0.0535	0.0376		1.2	9.46				TFAP2C	-1.59938	0.871761		0.12847	0.0358312		-2.3718	1.71808
ARL8B	-0.397	0.215		-0.927	1.6		-0.518	0.815				TFAP2C(var.2)	-3.18704	2.79979		-2.48758	1.49922		-3.01114	2.73684
ARMC1	0.458	0.583		0.277	0.218		-0.641	1.22				TFAP2C(var.3)	0.162381	0.147851		-0.919892	0.881839		-1.65877	2.08963
ARMC10	-0.378	0.0315		ND	ND		ND	ND				TFAP2E	-1.79228	1.54154		-1.27134	0.952165		0.0855505	0.0360467
ARMC5	-0.203	0.0721		-1.43	2.14		-0.748	0.812				TFAP4	-3.89471	1.65655		-1.10718	0.559489		-4.69955	2.72716
ARMC6	-0.262	0.0872		-2.22	3.31		-2.49	11.9				TFAP4(var.2)	-3.27867	1.95563		-0.0725665	0.0446069		-5.48887	3.50823
ARMC7	0.618	0.131		1.61	1.55		-0.205	0.0883				TFCP2	-0.298235	0.270503		-1.49263	1.47896		0.64385	0.767716
ARMC8	0.17	0.0462		-0.342	0.133		0.178	0.143				TFDP1	2.26714	0.954786		1.15674	0.535664		3.86021	2.87325
ARMC9	ND	ND		ND	ND		1.38	0.218				TFE3	1.89147	1.14535		1.50397	0.599157		4.18659	2.47776
ARMCX2	ND	ND		2.56	0.633		7.71	5.03				TFEB	1.17461	0.607723		1.11141	0.620201		4.51238	3.24356
ARMCX3	0.00829	0.00261		0.332	0.272		0.555	1.66				TFEC	1.95027	1.05736		1.34334	0.666049		3.81195	2.59438
ARMCX6	0.102	0.0287		0.312	0.119		0.353	0.335				TGIF1	-3.3366	2.21992		-3.8826	2.32934		-9.59623	3.86116
ARMH3	-0.0873	0.0101		-0.252	0.0516		-0.416	0.114				TGIF2	-4.39174	1.93424		-4.24166	2.70919		-10.8773	3.97571
ARMT1	-1.36	0.24		0.331	0.0721		ND	ND				TGIF2LX	-3.91068	1.99693		-3.68977	2.69832		-8.70621	3.06003
ARNT	0.224	0.0655		-0.338	0.178		0.173	0.17				TGIF2LY	-2.87992	1.65655		-3.40682	2.39037		-8.24471	3.82558
ARNT2	0.297	0.0311		2.01	0.91		-1.98	1.07				THAP1	-3.36169	2.3169		-1.85593	1.39944		-3.80564	2.59038
ARPC1A	0.487	0.276		-0.29	0.16		-0.221	0.195				THAP11	4.67879	2.9026		4.8787	2.32934		2.70608	1.36951
ARPC1B	-0.294	0.277		-0.811	3.38		-0.0175	0.0164				THRB	-2.54459	1.09729		-3.10362	1.83723		0.204014	0.103449
ARPC2	-1.49	9.09		-1.68	13.6		-1	6.51				THRB(var.2)	-2.35106	1.18978		-0.254588	0.167274		1.38059	1.36964
ARPC3	-0.229	0.0376		-0.237	0.0521		-0.975	0.481				THRB(var.3)	-4.17853	2.21202		-3.78589	1.66545		-5.07255	2.67858
ARPC4	-0.291	0.207		-0.4	0.381		-0.0287	0.0269				TLX2	2.23476	1.63594		1.28088	1.21072		1.76865	1.5908
ARPC5	-0.531	0.545		0.0234	0.0155		0.0753	0.0799				TP53	-2.35047	0.954159		-1.70574	0.698793		-0.824158	0.60674
ARPC5L	-0.279	0.254		-1.57	10.6		-1.33	5.29				TP63	-0.287251	0.165791		-0.477082	0.232968		1.17328	1.02155
ARPIN-AP3S2	-0.0394	0.007		-0.907	0.516		-0.996	0.533				TP73	-3.83238	2.79979		-0.519593	0.196081		-1.24726	2.66559
ARPP19	-0.177	0.0964		-0.506	0.664		-1.21	3.01				TWIST1	-1.45442	1.27046		-0.465442	0.215534		-8.98149	4.0784
ARRB2	0.404	0.415		-0.994	2.15		-0.688	1.47				UNCX	1.98006	1.88253		1.90822	1.40288		2.31396	2.60648
ARRDC1	ND	ND		ND	ND		0.659	0.18				USF1	-4.65528	2.14405		-1.41964	0.927309		0.694143	0.617815
ARRDC3	-0.844	1.56		-0.267	0.178		-2	3.93				USF2	-3.17276	2.23349		-0.746253	0.28891		1.87906	1.61539
ARRDC4	ND	ND		1.14	0.272		ND	ND				VAX1	0.322362	0.121618		-0.32098	0.116266		-0.192801	0.152984
ARSA	0.827	0.105		0.369	0.041		0.201	0.0788				VAX2	-1.17295	0.614335		0.844428	0.648764		-0.192801	0.152984
ARSB	1.26	0.277		-0.998	0.205		ND	ND				VDR	-3.6255	2.0737		-2.18068	0.836462		-3.86587	2.87325
ARSK	0.407	0.082		0.273	0.0665		0.218	0.083				VENTX	1.35082	1.41842		0.443556	0.217507		-0.651582	0.563784
ARV1	0.708	0.488		-0.211	0.0894		-0.425	0.187				VEZF1	-3.84701	2.5163		-3.9617	1.47351		0.0578405	0.0235585
ASAH1	1.14	1.23		0.32	0.228		0.506	0.979				VSX1	-0.540721	0.325197		0.190531	0.0451568		1.04665	1.56161
ASAH2B	-0.837	0.219		0.25	0.0575		-1.38	1.41				VSX2	-0.540721	0.325197		0.190531	0.0451568		1.04665	1.56161
ASAP1	-0.442	0.329		-0.24	0.203		-0.896	2.73				XBP1	-2.17233	1.08966		-2.84305	2.28486		1.25289	1.14847
ASAP2	-0.377	0.068		-0.756	0.394		-0.261	0.098				YY1	5.93967	2.57725		1.64689	0.689401		6.26066	3.49767
ASB1	0.0599	0.00745		-1.53	1.05		-0.189	0.0757				YY2	5.42617	2.57725		3.10197	1.31528		5.50508	2.88332
ASB3	0.175	0.0391		-0.103	0.0414		-0.215	0.127				ZBED1	1.52528	1.73301		-0.204613	0.12954		1.92069	2.2285
ASB6	0.258	0.082		0.931	0.793		-0.443	0.507				ZBTB12	-1.10881	0.625432		-1.13518	0.64718		-0.754582	0.606523
ASB7	0.916	0.804		0.323	0.175		0.432	0.44				ZBTB14	3.06567	1.65213		2.72975	1.24455		4.80437	2.64261
ASB8	0.57	0.396		0.979	1.83		-0.269	0.236				ZBTB18	-5.13805	2.24021		-3.74902	2.4036		-17.7307	4.09266
ASCC1	-0.158	0.0269		0.342	0.196		-0.359	0.201				ZBTB26	-0.911333	0.856731		-2.00637	1.08709		-0.506887	0.380548
ASCC2	0.499	0.509		0.0802	0.0334		-0.196	0.175				ZBTB32	-3.25876	1.74253		-3.01307	1.18073		-2.73933	1.73583
ASCC3	-0.385	0.138		-0.323	0.169		-1.49	2.54				ZBTB33	2.18331	1.26454		-1.11813	0.525411		3.07989	3.08274
ASDURF	ND	ND		-1.94	0.587		-0.362	0.0794				ZBTB6	-1.65794	1.14442		-2.93407	1.47351		-1.1867	1.23705
ASF1A	-0.724	0.195		-0.454	0.157		-2.49	1.45				ZBTB7A	3.15949	2.14405		2.86036	2.79008		3.70289	2.10746
ASF1B	0.874	1.39		0.758	1.28		-1.93	9.83				ZBTB7B	1.3571	0.781144		-0.679713	0.323162		1.94175	1.70168
ASH1L	-0.106	0.0434		-0.523	1.14		0.139	0.211				ZBTB7C	0.749839	0.425896		-0.434667	0.242635		2.82683	2.18324
ASH2L	1.14	0.896		-0.0404	0.0128		-0.00315	0.0013				ZEB1	-5.09635	1.96086		-2.73229	1.38563		-14.0416	4.29302
ASL	2.14	0.836		2.68	2.94		-0.274	0.0904				ZFP42	5.08121	1.73645		2.69571	1.47928		7.73325	3.92585
ASNS	0.498	0.18		0.0851	0.0209		1.26	2.16				ZFP57	1.17373	1.04678		0.755118	0.392168		1.00415	1.05807
ASNSD1	0.391	0.114		-1.41	0.544		-1.97	2.7				ZIC1	-1.4649	0.954159		-1.55433	0.637245		-1.86205	1.50006
ASPH	0.608	0.307		0.268	0.109		-1.27	1.01				ZIC3	-2.62856	1.39004		-2.39057	1.25		-3.28902	2.31196
ASPHD2	-0.286	0.0555		-0.934	0.587		-0.4	0.27				ZIC4	-1.96769	1.15817		-1.33532	0.559489		-0.106363	0.0814243
ASPM	0.225	0.104		0.259	0.264		-0.211	0.218				ZIC5	-1.48934	1.8242		0.0352651	0.0135023		0.384525	0.286596
ASPSCR1	ND	ND		ND	ND		-1.11	0.526				ZKSCAN1	0.156434	0.0693645		0.691356	0.55006		-0.192241	0.152163
ASRGL1	0.821	1.07		1.13	1.2		-1.17	1.41				ZKSCAN5	-5.11989	2.69293		-3.18443	1.72209		1.74482	2.52992
ASTE1	-0.571	0.189		-0.00495	0.000869		-0.437	0.239				ZNF135	-1.86974	1.47695		-2.34512	1.71182		-1.10001	1.3361
ASTN2	ND	ND		1.04	0.319		-2.69	0.81				ZNF136	-2.13171	1.40625		-0.999239	0.403184		0.222379	0.134526
ASXL1	-0.501	0.395		-1.27	2.34		-0.792	1.31				ZNF140	-1.84557	2.46701		-2.19536	1.18073		-2.05172	2.04151
ASXL2	0.152	0.0711		0.0282	0.0132		-0.848	1.69				ZNF143	2.26962	1.5711		2.6353	1.27931		0.495797	0.285061
ATAD1	-0.206	0.0575		-1.06	1.49		-0.95	1.7				ZNF148	-2.22532	1.28635		-2.75099	0.927309		4.48085	2.38632
ATAD2	0.295	0.29		0.304	0.488		-2.52	12.3				ZNF16	-4.60646	2.24021		-1.14476	0.806661		-2.28985	1.49319
ATAD2B	-1.43	0.963		-0.522	0.208		0.56	0.658				ZNF24	-1.05711	1.01748		-1.55938	1.07445		-0.916403	0.848683
ATAD3A	0.361	0.0926		-1.52	1.19		-2.34	5.94				ZNF263	-3.45192	2.45352		-2.9697	1.9579		2.8281	1.60672
ATAD3B	-0.028	0.00568		-1.92	1.45		-3.33	5.15				ZNF274	-0.371369	0.28203		-0.201121	0.0842253		1.91909	1.84644
ATAD3C	-0.282	0.0888		-0.297	0.119		-1.02	1.01				ZNF282	-2.94533	1.73645		-1.97442	0.620201		-1.02875	1.50054
ATAD5	-0.112	0.0168		0.45	0.102		-3.07	1.89				ZNF317	-4.69183	2.54707		-5.00918	1.74817		-6.48662	3.63839
ATE1	0.043	0.00568		-0.268	0.307		-0.46	0.474				ZNF341	-3.16949	1.6662		-2.15311	1.16781		-4.00772	3.50303
ATF1	-0.491	0.139		-0.725	0.314		-1.15	1.16				ZNF354C	-4.87102	2.53897		-4.28349	3.1314		-2.43396	2.00321
ATF2	0.154	0.0565		-0.00754	0.00261		-0.626	0.636				ZNF382	-1.18724	0.907301		-0.0604256	0.0306234		-1.20473	1.16095
ATF3	-2.14	8.31		-1.36	3.06		-1.26	2.84				ZNF384	0.860705	0.542423		-0.661962	0.265475		4.16313	2.46988
ATF4	0.217	0.271		-1.13	10.9		-0.887	6.14				ZNF410	1.79371	2.77313		0.546317	0.183435		1.74487	1.01753
ATF5	0.51	0.231		-1.72	1.44		-0.161	0.0942				ZNF449	-1.48126	0.765595		-1.22925	0.497563		1.00597	1.09736
ATF6	-0.753	1.56		-0.926	1.58		-1.02	6.48				ZNF460	-2.13714	1.70761		-2.76814	2.02008		-0.97568	0.604805
ATF7	0.414	0.0969		1.08	0.524		-0.45	0.149				ZNF528	-3.38437	2.18236		-1.46966	0.927309		-3.98564	3.32846
ATF7-NPFF	ND	ND		-0.682	0.0615		1.1	0.242				ZNF652	-1.82686	1.14703		1.01727	0.623568		1.43027	1.01753
ATF7IP	-0.0415	0.0123		0.0641	0.0381		0.204	0.19				ZNF682	-2.5148	1.99351		-1.8807	1.31528		0.757947	0.514367
ATF7IP2	1.82	0.27		ND	ND		-0.206	0.0535				ZNF684	-1.55777	0.954159		-2.5394	1.74188		-0.437271	0.382742
ATG10	-0.85	0.3		1.33	1.1		-0.233	0.105				ZNF740	-3.39021	1.88253		-5.5806	1.60878		1.84999	1.79415
ATG101	-0.036	0.0119		-0.792	0.818		-1.31	2.95				ZNF75D	-1.3706	0.765595		0.139364	0.0798539		-0.278819	0.112585
ATG12	0.122	0.0516		-0.173	0.114		-0.896	1.59				ZSCAN29	-0.672728	0.293033		-1.82898	1.18086		-1.89431	1.75246
ATG13	0.677	0.294		0.181	0.0921		0.492	0.533				ZSCAN4	-4.74664	1.64937		-2.7264	1.29978		-4.27289	2.64261
ATG14	0.0795	0.011		-0.155	0.0376		-0.524	0.206
ATG16L1	0.327	0.249		0.0849	0.0443		-0.0152	0.00922
ATG16L2	-2.14	0.291		-0.861	0.654		-0.269	0.288
ATG2A	1.64	3.56		1.31	1.06		0.63	0.638
ATG2B	-0.254	0.0287		-0.38	0.062		-0.417	0.167
ATG3	-0.501	0.167		-0.38	0.204		-1.5	2.67
ATG4A	1.23	0.431		0.119	0.0458		-0.274	0.103
ATG4B	-1.14	0.401		0.362	0.0799		-0.453	0.189
ATG4C	0.419	0.0292		-0.0568	0.0119		0.0229	0.00568
ATG4D	0.714	0.453		0.215	0.0742		-0.0619	0.0372
ATG5	-0.322	0.103		-0.551	0.272		-1.66	3.34
ATG7	0.408	0.14		0.735	0.951		0.187	0.091
ATG9A	0.361	0.166		0.734	0.777		-0.812	1.18
ATIC	0.077	0.0343		-1.27	4.52		-1.22	3.32
ATL2	-0.422	0.218		-0.408	0.245		-1.33	1.41
ATL3	-0.0817	0.0191		-0.721	0.359		-1.75	3.21
ATM	0.231	0.068		-0.451	0.506		0.27	0.227
ATMIN	0.817	0.627		0.338	0.169		-0.376	0.434
ATN1	-0.303	0.0726		0.462	0.195		-0.0688	0.0301
ATOSA	-2.44	3.82		-1.1	3.59		-0.764	1.44
ATOSB	-0.219	0.0825		0.154	0.0742		-0.105	0.0926
ATOX1	-1.87	3.66		-1.91	2.92		-1.93	3.12
ATP10D	0.997	0.169		0.256	0.064		-1.38	0.658
ATP11A	-0.369	0.131		-0.83	0.524		-0.819	0.815
ATP11B	-0.19	0.0605		-0.583	0.62		-0.432	0.545
ATP11C	-0.748	0.457		-0.0337	0.00966		-1.13	1.8
ATP13A1	0.163	0.0195		-0.447	0.138		-0.214	0.106
ATP13A3	-0.0447	0.0132		-0.917	1.72		-1.67	4.87
ATP1A1	-0.394	0.133		-1.21	1.7		-1.02	2.34
ATP1B1	1.14	2.9		1.67	3.1		-1.14	2.35
ATP1B3	0.521	0.347		-0.525	0.955		-1.41	5.46
ATP23	ND	ND		ND	ND		-5.49	4.47
ATP2A2	-0.133	0.0691		-0.927	1.16		-0.74	2.05
ATP2A3	-1.97	3.02		-0.151	0.0381		-1.36	1.47
ATP2B1	-0.804	0.545		-0.668	0.487		-1.44	3.14
ATP2B4	-0.967	0.343		-0.823	0.652		0.894	1.19
ATP2C1	-0.406	0.396		-0.305	0.124		-1.05	1.19
ATP5F1A	-0.563	1.39		-1.23	5.14		-1.36	6.55
ATP5F1B	-0.165	0.12		-0.797	1.9		-0.899	3.17
ATP5F1C	-0.116	0.0334		-0.142	0.0773		-0.296	0.328
ATP5F1D	1.2	1.12		-1	0.955		-2.49	5.92
ATP5F1E	-0.111	0.0287		-1.22	1.83		-1.32	1.71
ATP5IF1	-0.105	0.0635		-0.477	0.656		-0.852	4.11
ATP5MC1	-0.327	0.192		-1.2	2.58		-2.39	11.4
ATP5MC2	0.02	0.00789		-0.912	4.17		-0.578	0.87
ATP5MC3	-0.00111	0.000435		-0.7	1.42		-0.687	1.98
ATP5ME	ND	ND		0.283	0.055		-0.461	0.127
ATP5MF	-0.428	0.249		-0.245	0.131		-0.675	1.21
ATP5MG	0.0454	0.0232		-0.749	2.21		-0.679	2.09
ATP5MGL	0.151	0.0237		2.4	1.13		0.0534	0.0168
ATP5MJ	0.0135	0.00174		-0.821	1.01		-1	1.16
ATP5MK	0.0917	0.0264		-0.352	0.25		-0.674	0.703
ATP5PB	0.266	0.0531		0.0593	0.0119		-1.18	0.75
ATP5PD	0.346	0.211		-0.343	0.166		-0.792	1.01
ATP5PF	-0.484	0.356		-0.518	0.556		-0.604	1.4
ATP5PO	0.238	0.175		0.00787	0.00436		-0.501	1.27
ATP6AP1	0.39	0.24		-0.187	0.11		0.206	0.195
ATP6AP2	0.168	0.0575		0.292	0.147		0.149	0.133
ATP6V0A1	-1.35	2.39		-1.49	5.45		-0.115	0.0996
ATP6V0A2	0.372	0.0762		-0.937	0.249		-1.74	0.833
ATP6V0B	0.146	0.0921		-0.227	0.27		-0.485	0.726
ATP6V0C	0.181	0.111		-0.0956	0.0716		-0.207	0.376
ATP6V0D1	0.124	0.0232		0.545	0.233		0.124	0.0585
ATP6V0E1	-0.275	0.165		-0.601	1.12		-0.428	0.745
ATP6V0E2	0.718	2.07		0.0619	0.0343		-0.64	1.56
ATP6V1A	-1.08	4.49		-0.317	0.55		-0.12	0.204
ATP6V1B2	-0.343	0.157		-0.162	0.057		-0.127	0.0841
ATP6V1C1	1.02	0.202		0.933	0.36		-0.701	0.269
ATP6V1D	-0.129	0.0237		-0.167	0.0372		0.178	0.0926
ATP6V1E1	-0.166	0.0706		-0.224	0.128		0.296	0.394
ATP6V1F	0.2	0.13		0.231	0.219		-0.593	1.92
ATP6V1G1	-0.414	0.703		-0.76	3.34		-0.65	2.04
ATP6V1H	0.155	0.059		0.505	0.316		0.354	0.245
ATP7A	-2.42	2.08		-0.777	0.383		-1.24	1.61
ATP8A1	-0.587	0.26		-1.38	3.99		-1.61	3.32
ATP8B2	-3.05	12.9		-3.68	11.8		-1.23	2.44
ATP8B3	ND	ND		ND	ND		1.35	0.156
ATP9B	-0.748	0.182		-0.586	0.122		-0.252	0.058
ATPAF1	-0.0263	0.007		-0.178	0.0857		-0.646	0.842
ATPAF2	0.643	0.0964		1.29	0.87		-0.423	0.208
ATR	0.532	0.265		-0.733	0.329		-1.48	3
ATRAID	-0.224	0.158		-0.563	0.83		-0.00855	0.00922
ATRIP	-0.459	0.23		-0.0761	0.0434		-2.17	10.2
ATRIP-TREX1	-0.558	0.463		-0.315	0.321		-2.12	11.4
ATRN	0.923	0.16		-0.17	0.0414		0.79	0.294
ATRNL1	-2.32	1.05		0.774	0.13		-2.17	1.64
ATRX	-0.00594	0.00218		-0.169	0.129		-0.546	1.67
ATXN1	0.0859	0.0232		-2.45	7.26		-0.352	0.328
ATXN10	0.592	0.452		-0.531	0.466		-1.39	3.51
ATXN1L	-0.945	1.11		-1.02	1.97		-0.686	1.51
ATXN2	0.362	0.122		0.0867	0.0506		-0.112	0.0788
ATXN2L	0.216	0.197		-0.19	0.0926		-0.568	1.69
ATXN3	1.22	2.64		1.32	3.47		0.374	0.6
ATXN7	-0.433	0.377		-0.143	0.0878		0.192	0.268
ATXN7L1	ND	ND		1.86	0.483		2.91	2.81
ATXN7L2	0.731	0.393		-0.546	0.115		-0.539	0.4
ATXN7L3	-0.13	0.0742		-1.19	4.64		-0.375	0.917
ATXN7L3B	-0.238	0.126		-0.316	0.326		-0.274	0.287
AUH	-0.91	0.14		-0.287	0.0424		-1.62	0.593
AUNIP	0.445	0.131		-0.845	0.194		-4.16	3.47
AUP1	-0.0146	0.00393		-0.292	0.208		-1.51	4.11
AURKA	-0.543	0.71		-0.648	0.575		0.209	0.228
AURKAIP1	0.434	0.373		-0.536	0.6		-0.99	2.15
AURKB	-0.222	0.319		0.0977	0.067		-1.54	10.6
AUTS2	-1.28	4.22		-1.52	10.1		-3.06	32
AVEN	-0.335	0.062		-1.03	0.286		-1.78	0.633
AVL9	0.279	0.0883		-0.0862	0.0259		-0.0588	0.0357
AVPI1	1.25	0.406		1.08	0.412		-0.525	0.173
AXIN1	0.919	1.05		-0.317	0.161		-0.341	0.327
AXIN2	-1.46	0.863		-1.04	0.561		-4.97	4.78
AZI2	0.323	0.0894		-0.0698	0.0246		0.136	0.0711
AZIN1	-0.575	0.542		-1	2.2		-0.697	1.42
AZIN2	ND	ND		ND	ND		2.37	0.851
B2M	0.124	0.0114		-0.323	0.058		-0.292	0.0726
B3GALNT2	0.286	0.0931		-0.0648	0.0306		-0.0365	0.0141
B3GALT6	0.00873	0.00218		-0.449	0.307		-0.856	1.61
B3GALT9	ND	ND		ND	ND		-0.133	0.0339
B3GAT2	ND	ND		0.782	0.064		-2.5	0.69
B3GAT3	1.8	1.39		-0.255	0.0501		-0.0899	0.0218
B3GNT2	-1.42	0.812		-0.252	0.0721		-0.408	0.327
B3GNT9	-0.236	0.0325		0.0651	0.0159		-0.145	0.0526
B4GALNT1	-1.01	0.354		0.0244	0.00656		-2.13	2.21
B4GALT1	-0.687	0.432		-0.839	1.24		-0.564	1.06
B4GALT2	0.311	0.232		-1.47	3.25		-2.21	4.57
B4GALT3	-1.92	9.86		-2.17	26		-1.25	8.86
B4GALT4	0.312	0.0964		2.59	2.63		1.76	0.742
B4GALT5	-0.97	0.886		-2.1	4.34		-0.796	1.15
B4GALT6	ND	ND		1.1	0.374		-1.64	0.585
B4GALT7	0.642	0.134		-1.12	0.573		-0.924	0.614
B4GAT1	ND	ND		1.05	0.483		1.16	0.45
B9D1	0.419	0.0778		1.52	0.458		1.23	1.23
B9D2	0.583	0.103		-0.573	0.196		-1.25	1.19
BABAM1	-0.0889	0.0429		0.349	0.353		-0.568	1.37
BABAM2	-2.71	0.133		1.97	0.187		0.672	0.153
BACE2	ND	ND		ND	ND		1.36	0.166
BACH1	-0.406	0.0888		-0.5	0.161		-0.675	0.282
BACH2	-0.0922	0.0232		-3.04	2.93		-2.14	5.41
BAD	0.423	0.0825		0.444	0.137		-0.738	0.592
BAG1	-0.347	0.383		-1.13	2.17		-1.71	8.62
BAG2	-0.0683	0.011		0.0148	0.00261		-2.15	1.17
BAG3	1.56	1.94		0.577	0.401		0.424	0.335
BAG4	0.944	0.385		0.373	0.0825		-1.26	1.16
BAG5	-0.0957	0.0259		0.0185	0.00656		-1.31	1.54
BAG6	ND	ND		1.41	0.585		ND	ND
BAHD1	0.096	0.0273		-0.151	0.0726		-0.672	1.03
BAIAP2L1	0.429	0.0878		0.077	0.0159		-1.57	1
BAK1	-1.38	1.83		-0.823	0.91		-1.4	2.08
BAMBI	ND	ND		0.208	0.0227		ND	ND
BANF1	-0.901	2.08		-1.31	6.13		-1.86	6.91
BANP	0.15	0.0737		-0.85	1.68		-0.565	0.815
BAP1	0.237	0.0799		-0.481	0.359		-1.62	2.33
BARD1	-0.569	1.04		-0.769	3.34		-1.73	8.75
BARX2	-2.46	15.9		-2.85	25		-3.11	18.3
BASP1	-0.903	1.23		-0.76	2.34		-0.627	1.23
BATF	ND	ND		0.284	0.0511		-1.58	0.506
BAX	-0.719	0.125		ND	ND		-1.02	0.296
BAZ1A	0.0971	0.0227		-1.08	0.59		-1.2	1.74
BAZ1B	0.612	0.456		-0.931	1.58		-1.4	3
BAZ2A	-1.89	6.7		-0.848	2.26		-0.247	0.648
BAZ2B	-0.73	0.186		-0.222	0.0742		1.25	2.39
BBC3	-1.2	3.84		-0.845	1.37		1.9	21.3
BBIP1	-0.225	0.0487		0.548	0.229		1.19	1.15
BBLN	ND	ND		0.983	0.157		0.138	0.0273
BBS1	ND	ND		1.36	0.378		1.77	1.73
BBS10	ND	ND		2.31	0.64		0.885	0.273
BBS2	2.51	7.89		1.6	1.45		1.1	7.38
BBS4	1.93	0.851		1.99	1.46		0.476	0.211
BBS5	0.734	0.36		1.65	1.77		0.566	0.538
BBS7	ND	ND		0.948	0.229		-0.993	0.162
BBS9	ND	ND		ND	ND		1.55	0.105
BBX	-0.162	0.0496		0.322	0.441		-0.171	0.178
BCAP29	0.102	0.02		0.259	0.0691		-0.113	0.0501
BCAP31	-0.246	0.141		-0.61	0.767		-0.506	0.971
BCAR1	6.55	3.48		ND	ND		0.484	0.067
BCAS2	0.531	0.0788		0.797	0.171		ND	ND
BCAS3	ND	ND		0.791	0.0862		2.84	0.456
BCAT2	0.41	0.138		-0.677	0.441		-2.41	5.32
BCCIP	0.467	0.135		-1.43	1.24		-2.68	5.86
BCDIN3D	0.202	0.04		-0.631	0.25		0.301	0.194
BCKDHA	0.35	0.19		0.0547	0.0315		-1.6	3.42
BCKDHB	-0.302	0.0482		-0.34	0.0742		-0.522	0.149
BCKDK	0.514	0.231		0.213	0.112		-0.144	0.068
BCL10	0.08	0.0191		0.563	0.465		-0.0751	0.0443
BCL11A	-0.678	0.195		-1.03	0.532		-1.08	1.41
BCL11B	-2.65	1.47		ND	ND		-1.41	1.07
BCL2	-0.947	1.8		-2.71	14.8		-3.15	39.4
BCL2L1	-3.44	39.7		-3.37	40.3		-2.41	21.1
BCL2L11	-0.913	2.07		-1.55	7.35		-0.792	1.42
BCL2L12	0.774	2.41		0.00686	0.00349		-1.29	5.94
BCL2L13	0.0611	0.0146		-0.142	0.0804		0.465	0.955
BCL2L2	2.93	1.99		0.841	0.674		-0.186	0.131
BCL2L2-PABPN1	0.189	0.151		0.0615	0.0526		-0.516	0.833
BCL3	-1.46	0.405		-4.37	3.72		-0.251	0.159
BCL6	ND	ND		7.27	4.3		-1.31	0.381
BCL7B	-0.199	0.138		-0.479	0.513		-0.721	1.38
BCL7C	ND	ND		0.706	0.146		ND	ND
BCL9	-0.291	0.103		0.787	0.876		0.252	0.237
BCL9L	-4.13	5.32		-2.48	1.22		-1.4	2.6
BCLAF1	-0.169	0.0926		-0.614	1.04		-1.46	4.33
BCLAF3	ND	ND		-0.461	0.0742		0.964	0.52
BCO2	ND	ND		1.05	0.298		-2.07	0.627
BCOR	-1.22	7.28		-2.49	18.1		-1.6	6.83
BCORL1	0.754	0.367		0.115	0.04		0.861	0.924
BCR	-1.01	1.18		-0.95	0.804		-0.985	1.72
BCS1L	-0.0181	0.00656		-1.84	1.83		-3.22	1.11
BDH1	-0.0454	0.00568		-2.16	0.959		-2.34	1.97
BDH2	ND	ND		2	0.545		-0.981	0.28
BDNF	ND	ND		2.76	0.164		ND	ND
BECN1	0.0641	0.0292		-0.289	0.216		0.133	0.195
BEND3	-0.372	0.0757		-3.21	2.25		-5.34	6.01
BEND4	-0.966	0.248		-0.0659	0.0137		-2.89	2.74
BEND7	ND	ND		ND	ND		1.07	0.136
BEST3	-3.01	5.37		-2.61	9.24		-3.83	15.2
BET1	0.921	0.273		1.78	0.604		0.414	0.121
BET1L	0.0332	0.00922		0.0856	0.0434		-0.539	0.666
BEX2	1.65	0.535		1.12	0.413		0.993	0.48
BEX3	1.19	0.385		3.02	2.35		5.99	18
BEX4	ND	ND		4.16	1.77		2.84	0.73
BEX5	1.82	0.506		1.86	0.509		-0.569	0.0804
BFAR	ND	ND		-0.723	0.101		ND	ND
BGLAP	ND	ND		ND	ND		-1.42	0.489
BHLHA15	-0.147	0.059		-4.46	15.3		-6.75	37.6
BHLHE22	-3.09	1.93		-2.54	0.983		-4.1	3.24
BHLHE40	-1	0.152		-3.11	1.47		-1.19	0.332
BHLHE41	-3.88	22.5		-2.39	7.16		-1.43	5.47
BICD1	0.00268	0.000435		0.986	0.427		0.0419	0.0146
BICD2	-0.703	1.86		-1.66	8.64		-1.75	12.8
BICDL1	0.108	0.0101		-0.343	0.061		ND	ND
BICRA	0.227	0.058		0.46	0.149		1.06	0.955
BICRAL	-0.579	0.244		-0.781	0.764		-0.0308	0.0173
BID	0.103	0.0343		-1.2	1.47		-1.15	1.73
BIN1	ND	ND		ND	ND		1.48	0.286
BIN2	-1.77	5.75		-1.52	4.33		-0.205	0.28
BIN3	-0.11	0.025		-0.478	0.324		0.144	0.0726
BIRC2	-0.21	0.0701		0.0205	0.011		0.683	1.34
BIRC3	-5.12	12.9		-3.61	4.89		-1.88	2.67
BIRC5	-0.21	0.167		-0.187	0.182		-1.69	9.5
BIRC6	0.349	0.19		-0.26	0.146		0.0734	0.0292
BIVM	2.67	2.61		1.41	1.24		0.957	0.578
BIVM-ERCC5	0.212	0.0334		-0.812	0.331		0.353	0.184
BLCAP	0.795	0.214		0.151	0.041		0.312	0.164
BLM	0.747	0.363		0.349	0.21		-5.37	27.7
BLMH	0.226	0.104		-0.69	0.503		-1.13	2.46
BLNK	-3.24	0.697		-2.39	7.29		-2.72	16.1
BLOC1S1	0.289	0.061		0.563	0.207		-0.108	0.0372
BLOC1S1-RDH5	-0.254	0.0297		2.02	0.535		-0.846	0.29
BLOC1S2	0.59	0.666		0.36	0.198		-0.598	1.3
BLOC1S3	0.712	0.287		-0.485	0.182		-0.48	0.341
BLOC1S4	0.431	0.216		0.927	1.13		0.757	1.28
BLOC1S5	0.714	0.149		1.04	0.427		-0.814	0.295
BLOC1S5-TXNDC5	-2.65	45.9		-4.28	110		-4.8	59.9
BLOC1S6	-0.573	0.682		-0.161	0.136		-0.552	0.668
BLTP1	-0.329	0.158		0.277	0.221		1.01	3.87
BLTP2	0.0659	0.0123		-0.539	0.167		-1.39	1.86
BLTP3A	0.165	0.0232		-0.307	0.0862		-1.09	0.907
BLTP3B	-0.0304	0.00261		ND	ND		ND	ND
BLVRA	-1.13	0.418		-2.26	0.896		-0.706	0.434
BLVRB	-0.495	0.178		0.115	0.0306		-1.93	1.5
BLZF1	-0.598	0.103		0.336	0.0768		0.632	0.225
BMAL1	-0.638	0.545		0.517	0.299		-0.609	0.397
BMAL2	-0.733	0.184		-0.111	0.0264		-3.99	7.43
BMF	-2.41	2.45		-0.55	0.159		0.789	0.866
BMI1	-2	2.58		-2.12	2.2		-0.674	0.818
BMP1	1.31	0.129		-1.31	0.162		-7.58	4.71
BMP2K	0.139	0.0227		-0.701	0.288		-0.308	0.2
BMP4	ND	ND		3.24	2.54		2.55	1.38
BMP6	-0.223	0.0585		-2.1	1.66		-3.17	7.58
BMP8A	-1	0.329		-2.4	0.717		-0.797	0.55
BMP8B	-0.778	0.0921		-1.09	0.433		-1.23	0.714
BMPR1A	0.111	0.011		1.99	0.767		0.971	0.472
BMPR2	ND	ND		7.78	5.66		2.05	1.61
BMS1	-0.047	0.0141		-1	0.807		-0.0864	0.055
BMT2	0.363	0.091		0.527	0.221		1.81	3.23
BNC2	-0.197	0.054		-4.01	23.2		-4.6	11.4
BNIP1	0.429	0.176		-1.5	2.82		-0.53	0.569
BNIP2	-0.436	0.259		-1	2.13		-0.348	0.358
BNIP3L	0.23	0.0872		1.32	1.59		0.548	0.51
BNIPL	ND	ND		0.431	0.056		ND	ND
BOD1	-0.446	0.395		-0.921	1.48		-1.9	8.86
BOD1L1	0.25	0.139		0.314	0.281		-0.406	0.511
BOLA1	0.127	0.0195		2.28	2.03		-0.615	0.293
BOLA2-SMG1P6	-0.58	0.357		-1.68	2.21		-0.847	1.21
BOLA3	1.06	0.658		-0.305	0.133		-2.4	4.93
BOP1	-0.771	0.178		-0.682	0.18		-2.96	3.21
BORA	0.243	0.0477		0.556	0.144		0.955	0.223
BORCS5	-1.43	0.474		0.0721	0.0146		-0.38	0.0799
BORCS6	0.171	0.066		-0.0612	0.0306		0.308	0.421
BORCS7	ND	ND		-1.61	0.79		-0.52	0.215
BORCS8	0.0802	0.0496		0.644	1.73		0.497	0.764
BORCS8-MEF2B	2.67	0.208		2.13	0.41		1.36	0.249
BPGM	2.11	1.75		1.05	0.361		-0.0367	0.0123
BPHL	ND	ND		2.65	0.585		-0.104	0.0205
BPNT1	0.125	0.0283		1.32	2.32		0.725	1.69
BPNT2	0.411	0.431		-0.433	0.504		-0.247	0.178
BPTF	0.369	0.223		0.196	0.157		0.429	0.507
BRAF	-0.889	1.03		0.328	0.233		-0.369	0.331
BRAP	0.571	0.191		-0.547	0.24		-0.658	0.281
BRAT1	0.593	0.104		-1.94	1.26		-2.02	1.94
BRCA1	0.216	0.162		-0.124	0.055		-2.87	17.3
BRCA2	-0.359	0.246		0.105	0.0521		-2.63	8.67
BRCC3	0.86	0.701		0.0725	0.0306		-0.732	0.951
BRD1	0.237	0.0675		-0.0909	0.0348		-0.176	0.161
BRD10	-0.448	0.112		0.123	0.0273		0.207	0.12
BRD2	-0.285	0.0757		-0.17	0.0424		-0.773	0.348
BRD3	0.757	0.514		0.331	0.241		0.458	0.652
BRD3OS	0.0131	0.000869		1.48	0.921		0.265	0.0958
BRD4	0.0941	0.0506		0.402	0.417		0.047	0.0501
BRD7	-0.293	0.14		-0.0755	0.0467		0.441	0.572
BRD8	0.406	0.688		0.705	2.61		-0.319	0.391
BRD9	-0.309	0.201		-1.05	1.53		-1.27	2.6
BRF1	ND	ND		-0.473	0.032		-1.34	0.517
BRF2	0.994	1		0.163	0.064		-0.648	0.631
BRI3	0.0166	0.00349		0.352	0.268		-0.192	0.143
BRI3BP	0.456	0.227		0.44	0.384		-2.73	7.62
BRIP1	0.335	0.166		0.733	1.06		-2.09	2.86
BRIX1	-0.143	0.04		-2.04	1.75		-2.34	3.07
BRK1	-0.112	0.032		0.00659	0.00218		-0.0144	0.00833
BRMS1	0.915	1.17		0.147	0.0565		-0.485	0.561
BRMS1L	ND	ND		-1.27	0.247		-0.923	0.162
BROX	0.0149	0.00349		1.37	3.6		1.44	4.1
BRPF1	0.535	1.37		-0.266	0.238		-1.34	11.1
BRPF3	-0.139	0.025		-0.114	0.0414		-0.366	0.271
BRSK1	-2.26	7.83		-1.8	1.51		-2.57	6.28
BRWD1	-0.047	0.0214		-0.268	0.397		-0.191	0.282
BRWD3	ND	ND		-0.747	0.212		-0.162	0.0419
BSCL2	0.254	0.129		0.157	0.12		-0.254	0.188
BSDC1	0.301	0.169		-0.172	0.0846		-0.0378	0.0306
BSG	0.0343	0.0173		0.212	0.223		-0.555	1.04
BSPRY	-1.61	1.33		-0.754	0.355		-1.03	1.69
BST2	-0.571	0.74		-0.28	0.288		0.34	0.493
BTAF1	-0.348	0.0888		-0.36	0.0867		-1.74	1.56
BTBD1	0.366	0.117		0.264	0.0872		-0.849	0.721
BTBD10	0.205	0.056		0.372	0.176		0.432	0.276
BTBD2	-0.303	0.0477		-0.563	0.144		-0.123	0.0645
BTBD3	-3.76	1.85		-1.98	2.44		-2.32	2.53
BTBD6	1.93	2.58		0.701	0.29		-2.36	1.4
BTBD8	ND	ND		2.78	1.92		2.75	1.46
BTBD9	0.0107	0.0013		0.227	0.0904		0.523	0.321
BTD	1.02	0.393		2.7	3.08		0.632	0.391
BTF3	0.0696	0.0429		-0.833	2.38		-1.51	4.55
BTF3L4	-0.391	0.303		-1.26	3.26		-1.18	3.47
BTG1	-1.78	20.6		-1.46	13.8		-0.842	5.4
BTG2	-3.68	85.1		-2.69	39.7		-0.534	1.17
BTG3	0.0517	0.0155		-0.289	0.22		-1.56	6.79
BTK	ND	ND		1.41	0.143		-2.62	1.06
BTN2A1	-0.507	0.291		0.102	0.0315		0.614	0.721
BTN2A2	-4.24	24.2		-2.59	11		-2.43	5.71
BTN3A1	-0.963	0.256		-1.08	0.435		-1.73	1.74
BTN3A2	-2.93	6.68		-1.99	7.76		-1.68	4.38
BTRC	0.118	0.0218		0.795	0.449		0.582	0.599
BUB1	-0.881	0.41		-1.05	1.07		-2.22	9.29
BUB1B	-0.342	0.172		-0.355	0.229		-1.95	8.89
BUB3	-0.732	1.54		-0.85	1.89		-1.31	6.89
BUD13	-0.361	0.135		-0.841	1.37		-1.67	4.17
BUD23	-0.0366	0.0106		-0.888	0.812		-1.79	3.46
BUD31	-0.0172	0.00568		-0.0863	0.0376		-0.0714	0.0372
BYSL	0.134	0.0575		-2.41	5.06		-2.88	4.78
BZW1	0.695	0.532		-0.0583	0.0255		-0.605	0.461
BZW2	-0.327	0.161		-2.1	2.11		-1.87	2.02
C10orf143	ND	ND		ND	ND		0.389	0.0472
C10orf88	ND	ND		-0.35	0.06		-0.0771	0.0168
C11orf24	-0.847	0.529		-1.71	3.28		-2.2	4.85
C11orf54	-1	0.441		0.259	0.113		-0.158	0.0872
C11orf58	0.0529	0.0177		0.458	0.268		-0.546	0.839
C11orf68	-0.118	0.0477		0.505	0.471		-0.0268	0.0195
C11orf71	-0.0443	0.007		-0.944	0.558		-0.585	0.225
C11orf96	ND	ND		-2.59	0.889		-3.34	1.07
C11orf98	0.514	0.156		0.465	0.139		-0.336	0.17
C12orf43	0.258	0.066		0.332	0.156		-2.14	1.98
C12orf57	-0.967	1.65		-0.822	0.567		-1.76	3.18
C12orf75	-0.639	0.291		-0.718	0.412		-1.09	1.27
C12orf76	ND	ND		-1.21	0.249		ND	ND
C14orf119	0.423	0.116		0.428	0.138		1.16	0.804
C14orf132	ND	ND		2.57	1		-1	0.225
C14orf28	ND	ND		ND	ND		3.41	1.23
C14orf93	0.302	0.0453		-0.545	0.266		0.438	0.298
C15orf39	-1.57	11.9		-2.33	15.3		-1.74	6.15
C15orf40	0.219	0.0706		0.365	0.216		-1.06	0.848
C15orf61	0.338	0.166		-1.27	2.13		-0.536	0.815
C16orf54	-1.91	2.29		-1.27	2.07		-0.606	0.876
C16orf86	ND	ND		1.38	0.292		ND	ND
C16orf87	-0.808	0.676		-0.46	0.38		-1.32	4.02
C16orf95	0.386	0.0585		0.529	0.113		-0.355	0.0531
C17orf100	ND	ND		1.59	0.491		ND	ND
C17orf49	-1.08	2.27		-1.33	4.89		-1.14	2.88
C17orf58	0.411	0.15		0.491	0.281		-0.484	0.371
C17orf75	-0.806	0.167		1.17	0.298		0.00336	0.000869
C18orf21	0.128	0.0405		-0.975	0.947		-1.14	1.28
C18orf32	0.705	0.618		1.24	2.08		0.322	0.243
C18orf54	0.455	0.104		0.377	0.117		-1.96	0.907
C19orf12	0.377	0.143		-0.173	0.0904		-0.846	1.83
C19orf25	0.306	0.147		-0.181	0.11		-1.71	5.8
C19orf38	ND	ND		0.308	0.0424		ND	ND
C19orf44	ND	ND		1.08	0.156		0.688	0.208
C19orf47	1.23	1.49		0.946	0.921		-1.95	2.35
C19orf53	0.625	0.863		-0.571	0.341		-1.65	4.09
C19orf73	ND	ND		-1.33	0.279		-0.861	0.169
C1D	0.147	0.025		-0.371	0.151		-0.65	0.541
C1GALT1	-1.24	0.542		-1.34	1.07		-1.49	1.6
C1GALT1C1	-0.152	0.0186		-1.69	0.907		0.00637	0.0013
C1orf115	ND	ND		1.75	0.83		1.13	0.343
C1orf122	0.64	0.352		-0.594	0.5		-1.13	2.61
C1orf131	0.58	0.38		-0.1	0.0391		-0.121	0.0501
C1orf159	ND	ND		0.553	0.054		-2.36	1.09
C1orf167	-0.278	0.0214		0.928	0.0778		ND	ND
C1orf174	0.671	0.57		-0.101	0.0434		-0.739	0.78
C1orf198	0.989	0.68		1.21	0.889		-0.0786	0.0269
C1orf21	-1.26	1.66		-1.64	1.96		-2.15	6.24
C1orf216	-0.0675	0.0101		-0.0187	0.00393		-0.435	0.18
C1orf226	ND	ND		0.881	0.161		-0.47	0.128
C1orf35	-0.136	0.0283		-0.11	0.0348		-0.85	0.917
C1orf43	-0.0722	0.0434		-0.69	1.43		0.245	0.406
C1orf50	0.398	0.24		0.769	0.59		-0.858	1.39
C1orf52	0.835	0.662		0.463	0.263		0.216	0.154
C1orf53	1.24	0.135		-0.951	0.287		-2.9	1.43
C1orf54	-1.22	0.854		-0.887	0.542		-2.1	4.11
C1orf74	-1.06	0.742		0.169	0.0752		-0.154	0.111
C1QBP	0.0713	0.032		-2.29	7.05		-2.3	11.5
C1QTNF3	ND	ND		-0.0596	0.00833		0.0599	0.0155
C1QTNF3-AMACR	0.195	0.0218		1.29	0.466		-0.146	0.0287
C1R	2.53	0.917		2.74	4.08		0.869	0.311
C1RL	ND	ND		ND	ND		2.02	1.45
C1S	ND	ND		-0.466	0.0487		ND	ND
C20orf96	0.533	0.105		1.2	0.396		1.37	0.764
C21orf58	0.203	0.0283		1.52	1.14		-1.69	1.05
C21orf91	-2.48	3.55		-0.597	0.499		-0.423	0.411
C22orf39	0.329	0.144		0.005	0.0013		-1.11	2.08
C2CD2	-1.15	0.182		0.491	0.0937		0.169	0.0367
C2CD2L	0.276	0.144		-1.1	1.44		-0.253	0.271
C2CD3	0.207	0.066		1.1	0.979		-1.1	0.719
C2CD5	0.32	0.102		-0.366	0.148		-0.81	0.728
C2orf15	0.498	0.06		0.0892	0.0159		0.891	0.485
C2orf42	-0.135	0.0128		-0.0877	0.0214		-0.331	0.064
C2orf49	-0.0728	0.011		0.103	0.0306		-0.548	0.223
C2orf68	0.461	0.193		0.56	0.374		-0.201	0.195
C2orf69	0.262	0.169		-0.072	0.0448		-1.57	5.37
C2orf74	-1.22	0.219		0.839	0.172		-0.501	0.236
C2orf76	-1.92	0.536		-4.34	3.23		-1.91	0.593
C2orf81	ND	ND		0.881	0.173		ND	ND
C2orf88	0.484	0.132		-0.802	0.582		-3.13	7.76
C2orf92	0.215	0.00745		2.11	0.407		ND	ND
C3orf18	ND	ND		7.1	3.86		2.69	1.19
C3orf33	0.00544	0.000869		0.0946	0.0273		0.626	0.635
C3orf38	-0.183	0.0391		-0.263	0.0926		-1.46	1.92
C3orf52	-4.26	2.68		-3.17	1.29		-3.59	5.13
C3orf62	-0.0978	0.0128		-0.311	0.0605		0.186	0.0419
C3orf70	0.237	0.0311		-0.084	0.0173		-3	1.09
C4orf3	-0.0817	0.0182		-0.00999	0.00349		-0.642	0.445
C4orf33	2.66	1.02		2.2	1.14		-0.17	0.0343
C4orf46	-0.901	0.907		-1.66	3.84		-2.78	8.25
C5orf15	0.465	0.162		-0.281	0.117		0.582	0.747
C5orf22	0.674	0.225		0.473	0.195		0.276	0.139
C5orf24	0.537	0.742		0.111	0.0742		-0.856	2.98
C5orf63	-1.45	0.37		0.568	0.172		-0.0905	0.0237
C6orf120	-0.157	0.0227		-0.228	0.0768		0.195	0.106
C6orf132	ND	ND		2.38	0.896		1.09	0.374
C6orf136	ND	ND		0.436	0.0521		0.248	0.0894
C6orf141	ND	ND		1.22	0.146		ND	ND
C6orf226	0.526	0.141		0.825	0.301		0.686	0.529
C6orf62	0.259	0.234		-0.309	0.317		-0.349	0.745
C6orf89	1.21	1.08		0.268	0.18		0.106	0.0975
C7orf25	-0.243	0.059		-0.00501	0.0013		-0.0452	0.0269
C7orf50	-0.0622	0.0146		-0.375	0.0752		-0.305	0.18
C8orf33	0.381	0.272		-0.333	0.27		-1.32	3.52
C8orf58	2.07	0.788		1.58	1.15		1.09	1.05
C8orf76	ND	ND		0.854	0.178		1.23	0.45
C8orf82	0.766	0.122		-0.634	0.102		0.147	0.0506
C9orf40	-0.237	0.0675		0.493	0.301		-2.05	3.03
C9orf78	0.363	0.297		-0.109	0.0585		-0.892	1.94
C9orf85	-0.558	0.147		-0.364	0.0851		-0.668	0.359
CA11	ND	ND		ND	ND		-0.589	0.0675
CA5B	0.852	0.162		0.0705	0.011		0.296	0.0721
CAAP1	0.428	0.159		-0.363	0.168		-0.566	0.435
CAB39	0.166	0.0259		0.006	0.000869		-1.23	1.4
CAB39L	ND	ND		1.66	0.284		3.96	1.66
CABIN1	1.27	0.796		0.136	0.0311		-0.368	0.347
CABLES1	-2.85	8.23		-4.28	21.7		-1.95	6.82
CABLES2	0.604	0.154		1.26	0.759		-0.567	0.253
CACFD1	ND	ND		0.619	0.111		0.126	0.0472
CACNB1	-1.46	0.354		-3.34	1.61		-1.83	1.04
CACNB3	0.297	0.0535		0.848	0.547		0.797	0.445
CACNB4	-1.31	0.562		0.459	0.103		-2.63	2.11
CACTIN	0.0564	0.0168		-0.427	0.326		-0.00599	0.00349
CACUL1	0.252	0.15		-0.0994	0.057		-0.355	0.636
CACYBP	-0.0595	0.0191		-0.683	1.18		-1.82	9
CAD	-0.0977	0.0278		-1.92	3.29		-2.14	8.61
CADM1	-0.169	0.174		-1.12	8.28		-1.6	12.9
CADPS2	-0.331	0.223		-0.456	0.506		-2.07	8.61
CALCOCO1	ND	ND		2.16	0.764		2.74	1.63
CALCOCO2	-0.263	0.0311		0.482	0.119		-0.344	0.149
CALHM1	-3.2	1.8		0.309	0.0721		-0.304	0.121
CALHM2	ND	ND		0.74	0.189		1.88	1.88
CALHM6	1.21	0.206		-0.674	0.138		-1.51	0.81
CALM1	0.817	1.66		0.377	0.504		-0.612	2.7
CALM2	-1.65	8.4		-1.83	18.8		-1.58	10.2
CALM3	0.307	0.321		0.123	0.082		-0.467	1.38
CALML4	-0.436	0.163		-2.21	1.76		-2.05	4.81
CALR	0.174	0.192		-0.6	1.82		-2.17	27.1
CALU	0.281	0.495		0.0143	0.0128		-1.13	6.48
CAMK1	1.45	0.83		2.03	2.22		0.691	0.47
CAMK1D	0.197	0.0701		-2.01	2.88		-1.22	2.29
CAMK2D	1.13	0.141		0.519	0.204		-0.172	0.0301
CAMK2G	0.921	0.658		0.458	0.165		-0.728	1.6
CAMKK2	0.148	0.0726		-1.01	1.17		-0.945	2.57
CAMLG	0.742	0.833		0.31	0.246		-0.227	0.266
CAMSAP1	0.154	0.0414		-0.419	0.208		-0.107	0.0716
CAMSAP2	-1.05	0.947		-0.93	1.3		-0.0336	0.0214
CAMTA1	0.424	0.191		-0.00478	0.000869		-0.775	0.699
CAMTA2	2.08	0.886		0.902	0.188		0.0973	0.0325
CAND1	-0.828	0.936		0.193	0.082		-0.649	1.2
CANT1	0.531	0.412		-0.385	0.308		-0.914	1.82
CANX	0.133	0.149		-0.828	2.35		-1.15	6.28
CAP1	-0.642	1.73		-0.813	2.58		-0.307	0.384
CAPG	ND	ND		ND	ND		9.11	9.44
CAPN1	0.464	0.12		0.131	0.0168		0.505	0.444
CAPN10	-1.95	2.03		-1.11	1.35		-2	5.78
CAPN12	-1.66	1		-1	0.604		0.27	0.138
CAPN15	0.889	0.399		-0.162	0.0491		-1.04	1.1
CAPN2	-0.127	0.0675		-0.405	0.62		0.571	0.695
CAPN3	-4.05	0.247		ND	ND		2.59	0.701
CAPN7	-0.663	0.37		0.829	0.575		-0.371	0.34
CAPNS1	-0.183	0.103		-0.72	1.2		-0.0204	0.0237
CAPRIN1	-0.138	0.06		-0.614	0.562		-0.994	1.82
CAPRIN2	-0.366	0.386		0.0828	0.0555		0.182	0.22
CAPS	-0.224	0.0168		1.6	0.538		-0.686	0.344
CAPS2	ND	ND		6.14	2.02		0.784	0.148
CAPZA1	-0.813	0.384		-0.545	0.317		-0.42	0.376
CAPZA2	-0.243	0.058		0.105	0.0467		-0.991	0.955
CAPZB	0.558	0.517		-0.435	0.886		0.333	0.62
CARD19	0.342	0.0975		-0.0899	0.0311		0.311	0.296
CARD8	-0.172	0.055		0.646	0.428		0.713	0.991
CARD9	-0.0624	0.0173		-1.17	0.79		-1.88	3.73
CARF	ND	ND		-0.813	0.272		-0.107	0.0292
CARHSP1	0.398	0.421		0.738	0.955		-1.67	7.32
CARM1	0.174	0.0804		-0.173	0.0752		-0.356	0.331
CARMIL1	-0.403	0.0535		ND	ND		-0.949	0.301
CARMIL2	-0.0574	0.00745		-1.68	0.42		-1.52	1.47
CARNMT1	-1.26	0.674		-2.07	1.53		-0.593	0.287
CARS1	ND	ND		-1.13	0.222		-0.648	0.15
CARS2	-0.3	0.0675		-0.157	0.0287		-0.631	0.29
CASC3	0.165	0.0491		-0.0821	0.0292		-0.39	0.408
CASD1	ND	ND		-0.444	0.0726		-0.0563	0.015
CASK	1.04	1.32		-0.28	0.0947		-0.728	0.526
CASP1	ND	ND		-0.138	0.0255		-0.453	0.0953
CASP10	-2.43	5.63		-2.16	4.14		-1.16	3.6
CASP2	0.596	0.987		0.35	0.4		-2.02	17.9
CASP3	-1.88	12.9		-1.78	8.66		-1.41	12.7
CASP4	-1.98	0.409		0.752	0.186		-0.245	0.0747
CASP6	-0.812	0.971		-0.558	0.686		-0.274	0.324
CASP7	-0.723	0.592		0.348	0.24		-0.157	0.111
CASP8	-2.56	21.7		-2.23	17.9		-0.501	1.28
CASP9	2.72	2.94		0.794	0.351		-0.146	0.0535
CAST	-0.491	0.873		-0.449	0.498		0.0215	0.0177
CASTOR1	2.42	0.775		2.25	0.305		1.04	0.215
CASTOR2	0.117	0.0173		1.63	2.71		-0.266	0.103
CAT	0.953	0.355		1.88	1.58		1.35	0.815
CATSPER2	ND	ND		ND	ND		0.884	0.157
CAV1	-2.42	4.37		-1.88	3.32		-3.06	7.03
CAV2	-2	0.747		-3.97	4.17		-1.67	2.06
CAVIN4	ND	ND		ND	ND		-4.71	1.69
CBFA2T2	0.814	1.41		0.599	0.575		-0.225	0.159
CBFA2T3	-1.43	0.845		-3.78	3.85		-1.17	1.47
CBFB	0.0204	0.00745		-0.219	0.179		-1.24	5.18
CBL	-0.757	1.39		-0.76	1.47		-0.24	0.31
CBLB	ND	ND		8.29	6.37		4.31	2.72
CBLL1	0.143	0.0635		-0.0373	0.0209		-0.6	1.7
CBLN2	-3.97	6.01		-3.95	3.21		-3.37	2.8
CBLN3	ND	ND		ND	ND		-1.31	0.527
CBR1	0.156	0.0472		-0.104	0.055		-0.911	0.738
CBR3	ND	ND		2.96	1.44		-1.5	0.714
CBR4	1.13	0.509		0.859	0.418		-0.503	0.281
CBX1	0.311	0.114		0.38	0.165		-1.39	2.55
CBX3	-0.93	2.88		-0.906	2.12		-1.12	5.34
CBX4	0.381	0.491		0.12	0.0841		-0.567	1.39
CBX5	-0.298	0.135		0.397	0.229		-0.377	0.375
CBX6	-1.61	12.3		-2.49	18.4		-1.72	20.1
CBX7	0.714	0.447		-0.328	0.223		0.176	0.101
CBX8	-0.00919	0.0013		0.614	0.223		-0.138	0.0434
CBY1	1.34	1.89		0.579	0.439		0.772	1.21
CC2D1A	1.18	0.203		-0.976	0.204		0.239	0.0565
CC2D1B	0.56	0.27		0.0509	0.025		-0.0702	0.0535
CCAR1	0.308	0.321		-0.116	0.112		-0.978	4.67
CCAR2	0.544	0.146		-0.601	0.247		-0.0029	0.0013
CCDC102A	-1.86	0.836		-1.61	0.767		-0.922	0.963
CCDC106	1.7	0.362		-0.559	0.103		0.702	0.287
CCDC107	0.644	0.382		-0.86	0.688		-1.02	1.38
CCDC110	ND	ND		ND	ND		-6.1	2.92
CCDC112	0.753	0.0931		-0.704	0.213		0.966	0.427
CCDC115	0.333	0.098		0.0558	0.0273		1.5	3.8
CCDC117	-0.792	1.1		-1	3.9		-0.73	1.99
CCDC12	-0.0596	0.0186		-0.663	1.21		-1.12	4.81
CCDC120	1.47	0.45		0.445	0.109		0.643	0.415
CCDC124	ND	ND		-0.626	0.124		-2.31	1.2
CCDC125	ND	ND		0.101	0.0164		-0.8	0.189
CCDC126	ND	ND		ND	ND		0.232	0.0391
CCDC127	-1	0.33		-1.08	0.587		-0.84	0.712
CCDC134	0.215	0.059		0.473	0.273		-1.48	1.8
CCDC136	0.167	0.0259		2.36	1.28		0.954	0.81
CCDC137	0.287	0.279		-0.759	1.03		-1.21	3.82
CCDC138	0.95	0.146		-0.0516	0.0114		-3.31	1.25
CCDC14	-0.556	0.197		0.127	0.0575		-2.29	5.24
CCDC142	0.362	0.14		-0.0442	0.0214		-0.698	1.47
CCDC144A	0.234	0.063		-0.0357	0.0132		-0.489	0.503
CCDC148	ND	ND		ND	ND		1.28	0.192
CCDC149	ND	ND		-2.78	0.662		0.757	0.323
CCDC15	-0.922	0.278		-1.21	0.274		-7.61	4.22
CCDC150	0.0923	0.0191		0.0745	0.0182		ND	ND
CCDC163	1.07	0.438		1.05	0.342		-0.108	0.0269
CCDC167	0.841	0.201		0.0803	0.0191		-2.52	1.21
CCDC174	0.691	0.453		0.508	0.256		0.0773	0.0391
CCDC18	0.103	0.0191		-0.11	0.0429		-1.63	2.83
CCDC186	0.218	0.068		0.423	0.329		0.0178	0.0106
CCDC191	ND	ND		ND	ND		1.79	0.48
CCDC24	ND	ND		ND	ND		2.24	0.762
CCDC25	0.674	0.917		0.544	0.478		-0.382	0.324
CCDC28A	1.26	0.356		1.89	1.59		0.782	0.526
CCDC30	ND	ND		2.28	0.963		1.01	0.588
CCDC32	-0.755	0.921		-1.34	2.18		-1.21	5.15
CCDC34	0.226	0.0376		0.00282	0.000435		-2.61	2.06
CCDC43	1.11	2.87		-0.116	0.062		-0.779	1.24
CCDC47	0.518	0.184		0.119	0.0306		-1.47	1.32
CCDC50	-0.145	0.04		0.388	0.356		0.573	1
CCDC51	0.436	0.135		-0.135	0.0278		-0.551	0.35
CCDC57	-0.905	0.553		-1.41	0.963		-1.79	1.29
CCDC59	0.206	0.0434		-0.0506	0.015		-0.0926	0.0292
CCDC6	0.883	0.607		-0.2	0.091		-0.893	1
CCDC61	ND	ND		ND	ND		0.967	0.268
CCDC66	0.0926	0.0334		0.31	0.162		-0.972	1.93
CCDC69	-0.854	0.504		-0.608	0.384		-0.663	0.81
CCDC7	ND	ND		0.913	0.151		1.14	0.345
CCDC71	0.59	0.147		-0.0488	0.0132		1.33	1.41
CCDC71L	-0.677	0.556		-0.448	0.432		0.402	0.498
CCDC74A	ND	ND		0.458	0.091		-2.33	1.61
CCDC77	0.555	0.147		0.942	0.77		-1.14	1.48
CCDC82	0.288	0.065		0.621	1.29		-0.714	0.801
CCDC85C	0.536	0.117		0.353	0.133		-0.142	0.0506
CCDC86	-2.01	12.2		-5.32	57.9		-4.81	54
CCDC88A	ND	ND		1.96	0.921		1.34	1.68
CCDC88B	1.63	0.585		0.85	0.275		-0.471	0.179
CCDC88C	-2.29	6.08		-3.59	15.8		-1.24	2.81
CCDC9	-0.907	0.184		-1.51	0.376		-2.17	1.23
CCDC90B	-0.363	0.133		-0.426	0.364		-0.123	0.124
CCDC91	0.868	0.487		-0.0232	0.00833		0.012	0.0048
CCDC93	0.114	0.0453		-0.461	0.455		-0.562	1.01
CCDC97	0.174	0.0381		0.0469	0.0146		-0.314	0.222
CCKBR	2.99	0.672		ND	ND		ND	ND
CCL5	ND	ND		-0.353	0.032		ND	ND
CCM2	-1.57	12.3		-1.87	12.7		-1.82	18.6
CCNA2	0.284	0.216		0.0812	0.0585		-1.41	3.26
CCNB1	0.137	0.0585		-0.135	0.0516		-0.221	0.244
CCNB1IP1	0.144	0.0177		-0.348	0.0726		-1.36	1.11
CCNB2	-0.213	0.0635		0.61	0.593		0.506	0.373
CCNC	-0.035	0.0132		0.0391	0.0214		-0.691	0.987
CCND1	-2.71	5.74		-6.73	14.8		-9.07	14.6
CCND2	-3.11	58.9		-5.21	83.4		-2.69	36.9
CCND3	1.13	2.92		0.27	0.226		-1.53	5.72
CCNDBP1	0.409	0.33		1.85	6.33		1.01	3.63
CCNE1	0.0919	0.0506		-0.877	2.59		-3.4	11.9
CCNE2	0.7	0.545		-0.00314	0.000869		-4.69	7.16
CCNF	0.159	0.0747		-0.238	0.193		-1.45	8.6
CCNG1	0.268	0.098		-0.183	0.0675		-1.14	1.83
CCNG2	-0.84	0.376		0.979	1.23		0.92	1.04
CCNH	-0.0153	0.00174		-0.698	0.313		-0.303	0.109
CCNI	0.0965	0.0429		-0.215	0.264		0.156	0.236
CCNJ	0.499	0.116		1.52	0.688		-1.5	0.481
CCNK	0.547	0.191		0.137	0.0434		-1.15	1.52
CCNL1	-0.964	4		-1.08	6.9		-0.99	9.03
CCNL2	0.537	0.71		-0.367	0.379		-0.432	1.01
CCNO	ND	ND		2.57	1.02		1.81	0.435
CCNQ	1.05	1.34		0.951	0.721		-0.15	0.0778
CCNT1	-0.0467	0.0173		-0.189	0.116		-0.977	3.41
CCNT2	-0.482	0.686		-0.539	0.815		-1.08	5.89
CCNY	-0.0929	0.0462		-0.553	1.4		0.0672	0.0575
CCNYL1	1.03	0.845		0.867	0.775		-0.828	0.68
CCP110	-0.000838	0		0.446	0.325		-2.15	9.46
CCPG1	-0.124	0.0357		0.283	0.153		-0.0841	0.0535
CCR1	-5.47	49.4		-6.51	115		-4.22	61.1
CCR10	-1.81	0.631		-1.2	0.379		-5.79	11
CCR2	ND	ND		-7.39	4.18		-7.86	4.97
CCR3	ND	ND		ND	ND		-0.931	0.203
CCRL2	ND	ND		ND	ND		-1.7	0.218
CCS	ND	ND		0.7	0.116		-0.0121	0.00305
CCSAP	-0.412	0.192		-0.377	0.292		-1.07	2.71
CCSER2	0.222	0.0531		1.12	1.17		0.0366	0.015
CCT2	-0.0727	0.0232		-1.28	4.09		-0.862	3.35
CCT3	-0.0218	0.0114		-1.48	6.58		-1.51	9.14
CCT4	0.303	0.321		-0.462	0.462		-0.465	0.818
CCT5	-0.425	0.386		-1.34	4.96		-2.17	10.5
CCT6A	-0.109	0.0496		-1.08	4.09		-1.61	9.31
CCT7	0.264	0.185		-0.674	1.13		-1.1	7.11
CCT8	-0.341	0.197		-1.23	1.05		-1.48	8.81
CCZ1	-0.166	0.0283		0.509	0.253		0.222	0.128
CD151	0.233	0.0701		-0.825	0.499		-0.62	0.572
CD164	-0.989	2.01		-0.279	0.234		-1.05	2.94
CD200R1	-7.75	4.97		-2.75	0.697		-1.33	0.529
CD226	ND	ND		0.872	0.119		ND	ND
CD274	ND	ND		2.29	0.437		ND	ND
CD276	0.657	0.197		0.207	0.0511		0.239	0.103
CD28	-4.33	26.6		-6.54	25.6		-2.11	3.69
CD2AP	-0.0125	0.00218		-0.366	0.151		-0.139	0.0595
CD2BP2	0.0103	0.00261		-0.361	0.312		-0.652	1.19
CD300A	-2.33	1.67		-3.32	2.71		-1.9	3.14
CD320	-1.03	1.51		-3.45	7.59		-2.45	6.47
CD37	0.417	0.0742		0.775	0.228		1.43	1.73
CD38	-2.6	4.94		-4.52	11.7		-1.98	3.23
CD40	-0.914	0.119		-0.393	0.0926		-0.22	0.0376
CD44	-1.63	8.73		-3.61	12.9		-3.94	67.8
CD46	-0.542	0.419		-0.43	0.159		-1.04	3.59
CD47	-0.108	0.0232		-0.508	0.435		-1.22	3.6
CD48	-4.16	18.9		-4.29	10.8		-2.41	11.8
CD53	-2.35	1.31		-1.47	1.44		-0.757	0.635
CD55	-0.565	0.0862		-1.36	0.401		2.16	0.873
CD58	-3.4	1.92		-2.98	2		-2.53	2.19
CD59	-1.94	13.4		-1.75	7.23		-1.15	2.41
CD63	-0.491	0.812		-0.342	0.455		1.7	13.7
CD68	ND	ND		ND	ND		-0.753	0.133
CD70	ND	ND		-0.618	0.101		-0.271	0.0737
CD74	-1.1	4.6		-1.91	22.3		-1.91	12.6
CD79B	1.44	0.281		-0.437	0.112		0.562	0.157
CD81	-0.745	0.135		-2.95	0.86		-0.246	0.0297
CD82	-1.86	1.73		-1.94	1.44		-1.27	1.43
CD86	ND	ND		-1.88	0.59		-0.496	0.117
CD9	-0.667	1.05		-1.21	2.18		-0.343	0.429
CD99L2	0.359	0.162		-0.00633	0.00174		-0.198	0.127
CDADC1	ND	ND		1.51	0.524		-3.15	1.55
CDAN1	0.347	0.0706		1.38	0.633		0.928	0.398
CDC123	0.362	0.219		-0.665	0.46		-0.738	1.16
CDC14A	ND	ND		-2.41	0.772		ND	ND
CDC16	-0.468	0.9		-0.548	0.775		-1.29	3.73
CDC20	0.0264	0.00966		0.0366	0.0191		-0.276	0.319
CDC23	0.723	0.582		0.0662	0.025		-0.363	0.273
CDC25A	0.754	2.47		-0.666	2.66		-3.9	22.7
CDC25B	-0.164	0.0799		-0.586	1.05		-1.68	6.04
CDC25C	0.528	0.14		0.814	0.34		-0.39	0.148
CDC26	-0.276	0.0501		-1.14	0.372		-0.44	0.203
CDC27	-0.559	0.516		-0.00167	0.000435		-0.602	1.22
CDC34	1	0.917		0.0659	0.0218		0.657	1.25
CDC37	0.214	0.0915		-0.314	0.256		-0.649	1.16
CDC37L1	0.0741	0.0159		0.774	0.588		0.0698	0.0214
CDC40	0.731	0.248		0.745	0.59		-0.571	0.529
CDC42	-0.645	1.17		-0.0552	0.0376		0.34	0.507
CDC42BPA	0.303	0.0737		-1.17	0.879		0.158	0.0752
CDC42BPB	ND	ND		ND	ND		1.66	0.487
CDC42BPG	ND	ND		1.7	0.474		-0.275	0.0535
CDC42EP3	-1.84	6.61		-1.5	4.34		-0.788	1.83
CDC42EP4	0.87	0.252		1.7	1.07		-0.103	0.0482
CDC42SE1	-0.187	0.164		-0.336	0.728		0.475	1.36
CDC42SE2	-1.37	4.13		-0.659	0.541		-1.04	3.16
CDC45	0.836	0.87		0.541	0.609		-2.86	11.3
CDC5L	0.275	0.0516		0.669	0.313		-0.361	0.131
CDC6	0.433	0.192		-0.321	0.212		-5.88	13.1
CDC7	0.651	0.112		-0.371	0.136		-1.93	0.69
CDC73	-0.254	0.12		0.0616	0.04		-0.793	2.23
CDCA2	0.00781	0.00174		0.117	0.0424		-1.12	1.61
CDCA3	-0.239	0.168		-0.795	1.97		-1.89	6.39
CDCA4	-0.207	0.13		-0.29	0.292		-2.22	11.6
CDCA5	-0.267	0.182		-0.448	0.379		-3.93	25.1
CDCA7	0.349	0.178		-0.322	0.148		-4.45	2.19
CDCA7L	0.223	0.055		-1.11	0.87		-2.07	2.29
CDCA8	0.328	0.355		-0.225	0.217		-0.919	2.85
CDH2	-0.0755	0.0123		-0.214	0.0969		-2.07	4.16
CDIN1	-0.115	0.0182		-0.109	0.0362		-1.76	1.85
CDIPT	0.735	1.95		0.758	1.18		0.105	0.0975
CDK1	-0.446	0.371		0.515	0.305		-1.08	1.51
CDK10	-0.0508	0.0101		-1.4	0.324		-0.571	0.309
CDK11B	ND	ND		ND	ND		0.43	0.111
CDK12	-0.0122	0.00349		-0.0795	0.054		-0.241	0.395
CDK13	0.00238	0.000435		-0.816	2.25		0.0222	0.0191
CDK14	-3.8e-05	0		-2.62	7.48		-1.49	3.4
CDK16	-0.326	0.0969		0.165	0.0706		-1.55	3.38
CDK17	-2.5	0.936		-0.988	0.485		-0.552	0.397
CDK19	0.111	0.0311		-0.0935	0.0434		1.15	2.34
CDK2	0.555	0.693		0.592	0.848		-2.14	9.88
CDK2AP1	1.62	0.509		-0.599	0.0814		1.19	0.991
CDK2AP2	0.227	0.306		0.705	3.14		-0.16	0.324
CDK3	-0.543	0.0931		-0.651	0.141		-0.149	0.0555
CDK4	0.227	0.179		-0.947	2.55		-1.59	7.53
CDK5	0.792	0.151		0.742	0.228		0.542	0.216
CDK5R1	-0.118	0.0218		-0.739	0.386		-0.891	0.907
CDK5RAP1	0.768	0.37		0.35	0.138		-0.537	0.22
CDK5RAP2	-0.422	0.22		-0.418	0.277		-0.746	0.967
CDK5RAP3	0.488	0.313		-0.322	0.234		-0.806	1.3
CDK6	-0.803	1.73		-3.36	25.6		-2.13	19.8
CDK8	0.452	0.138		-0.149	0.0434		1.18	0.754
CDK9	-0.946	0.356		-0.989	0.664		-1.27	1.3
CDKAL1	-0.248	0.0867		0.275	0.158		-0.344	0.369
CDKL5	ND	ND		1.76	0.71		0.361	0.0706
CDKN1A	-1.6	12		-2.06	24.7		-2.99	31.2
CDKN1B	-1.7	19.9		-1.29	7.78		-1.03	4.08
CDKN2AIP	0.185	0.1		-0.223	0.204		-1.55	5.5
CDKN2AIPNL	0.692	0.134		0.193	0.0405		0.042	0.011
CDKN2D	0.275	0.0947		-0.111	0.0506		0.833	1.34
CDKN3	-0.307	0.062		2.54	1.64		-1.58	0.583
CDON	0.412	0.13		-2.01	2.62		-2.13	1.53
CDPF1	0.422	0.0804		0.355	0.147		-1.33	1.84
CDR2	-0.119	0.0395		-1.5	3.54		-1.99	5.86
CDS1	-0.577	0.356		-0.39	0.2		-0.376	0.237
CDS2	-0.851	0.138		0.541	0.164		0.0415	0.0128
CDT1	0.284	0.119		0.36	0.321		-3.24	11.5
CDV3	-1.65	15.5		-3.07	73.2		-1.86	19.5
CDYL	-0.923	1.68		-1.46	5.71		-1.28	5.91
CEBPB	-0.308	0.125		-1.76	2.19		-1.11	2.2
CEBPG	0.0719	0.0362		-1.12	2.25		-1.19	2.76
CEBPZ	-0.205	0.04		-0.542	0.146		-4.67	4.92
CEBPZOS	-0.263	0.112		-0.18	0.101		-0.345	0.294
CELF1	-0.128	0.0947		-0.733	2.22		-0.477	2.28
CELF2	-1.72	16.6		-3.56	49.7		-1.09	8.27
CELSR1	-8.83	8.65		-3.97	3.53		-2.37	3.45
CEMIP2	-0.249	0.04		0.457	0.137		-0.975	0.507
CENATAC	-0.302	0.141		-0.636	0.462		-0.993	1.83
CEND1	-0.964	0.345		-1.55	1.17		-1.25	1.21
CENPA	-0.171	0.059		0.184	0.0985		-0.548	0.578
CENPB	0.174	0.0516		0.496	0.328		-0.532	0.429
CENPC	0.0884	0.0186		0.54	0.314		-1.79	2.68
CENPE	-0.955	0.182		0.697	0.249		-0.762	0.146
CENPF	-0.289	0.128		-0.434	0.323		-1.84	2.44
CENPH	0.546	0.122		0.424	0.165		-2.44	2.9
CENPI	-0.844	0.251		0.858	0.35		-1.95	1.26
CENPJ	-1.09	0.264		-0.816	0.166		-1.94	1.35
CENPK	0.163	0.0273		0.826	0.55		-5.32	6.22
CENPL	-0.305	0.0691		-0.0943	0.0424		-2.81	8.7
CENPM	0.232	0.157		0.0177	0.00745		-3.73	12.7
CENPN	0.0903	0.0209		-0.206	0.0825		-2.73	5.23
CENPO	-0.0755	0.0101		-0.0851	0.0329		-2.59	3.32
CENPP	0.55	0.191		-0.481	0.305		-2.45	3.51
CENPQ	0.379	0.0535		1.17	0.188		-2.56	0.606
CENPS	0.356	0.12		0.675	0.495		-0.401	0.302
CENPS-CORT	0.704	0.268		0.53	0.329		-0.68	0.524
CENPT	1.25	0.527		0.446	0.0841		-1.58	1.26
CENPU	-0.412	0.232		-0.376	0.305		-4.12	12.8
CENPV	1.79	2.27		-0.173	0.0496		-1.46	1.61
CENPW	0.74	0.262		-0.617	0.175		-1.4	0.721
CENPX	0.41	0.359		-0.969	1.96		-4.65	4.79
CEP104	0.51	0.366		-0.331	0.191		-0.286	0.301
CEP112	ND	ND		ND	ND		5.37	4.6
CEP120	-0.244	0.138		0.422	0.362		-0.473	0.947
CEP126	0.195	0.0232		2.46	1.34		-0.451	0.18
CEP131	2.43	2.09		1.29	0.714		-2.03	0.87
CEP135	-0.103	0.0146		-0.156	0.0424		-0.842	0.556
CEP15	-0.135	0.0177		ND	ND		-3.39	1.17
CEP152	0.274	0.162		0.376	0.301		-1.78	6.33
CEP162	ND	ND		1.48	0.559		-0.391	0.0991
CEP164	0.259	0.0301		0.543	0.138		1.23	0.483
CEP170B	1.2	0.228		0.633	0.122		0.938	0.445
CEP19	-0.241	0.0191		1.65	0.556		-0.415	0.115
CEP192	0.619	0.417		0.206	0.0747		-2.23	5.15
CEP20	ND	ND		-1.48	0.171		ND	ND
CEP250	0.0402	0.00789		-0.309	0.138		-0.666	0.979
CEP290	0.799	1.03		0.661	1.08		-1.24	2.95
CEP295	0.139	0.0214		0.444	0.117		0.0324	0.00877
CEP350	-0.158	0.156		-0.384	0.742		-1.07	6.82
CEP41	1.02	1.19		-1.97	4.29		0.351	0.327
CEP43	-0.124	0.0264		-0.899	1.5		-0.75	0.148
CEP44	-0.00699	0.000869		0.632	0.298		-0.357	0.184
CEP55	0.498	0.0841		0.902	0.203		-0.712	0.224
CEP57	-0.58	0.735		-0.064	0.0283		-2.23	6.31
CEP57L1	0.0187	0.00305		0.601	0.417		-1.64	3.66
CEP63	0.116	0.015		0.072	0.0376		-1.28	3.68
CEP68	-1.52	3.96		-0.428	0.65		0.378	0.544
CEP70	ND	ND		-0.669	0.0701		0.885	0.249
CEP72	-0.438	0.0675		-0.34	0.0762		-1.92	0.688
CEP76	-0.284	0.0788		0.986	1.04		-1.59	2.05
CEP78	0.91	1.7		0.843	3.09		-2.48	18.5
CEP83	0.0279	0.00349		-1.43	0.963		-2.52	3.99
CEP85	0.185	0.0768		-0.79	0.943		-1.39	5.33
CEP85L	0.379	0.116		0.534	0.292		-0.218	0.161
CEP89	0.618	0.199		0.0624	0.0177		-0.475	0.277
CEP95	0.296	0.104		-0.215	0.0742		-0.555	0.583
CEP97	-0.907	0.762		-0.402	0.398		-1.53	6.06
CEPT1	3.25	1.29		ND	ND		ND	ND
CERK	-1.69	2.32		-1.39	1.56		-1.8	2.69
CERS2	0.39	0.366		-0.366	0.325		-0.793	1.92
CERS5	0.872	0.142		0.188	0.0496		-0.748	0.337
CERS6	-0.0305	0.00745		-0.773	1.1		-1.39	3.55
CERT1	-0.0649	0.0273		-0.436	0.385		-0.451	0.491
CES2	0.318	0.223		0.298	0.238		-0.179	0.185
CETN3	ND	ND		0.632	0.141		0.143	0.0372
CFAP119	2.2	0.511		ND	ND		-1.02	0.348
CFAP20	0.292	0.0985		-0.176	0.0595		-0.00202	0.000869
CFAP263	ND	ND		ND	ND		4.65	1.74
CFAP298	-0.565	0.863		-0.658	1.37		-1.32	4.55
CFAP298-TCP10L	1.66	0.658		2.87	3.59		-0.077	0.0128
CFAP36	ND	ND		0.374	0.0297		3.26	1.54
CFAP410	-0.748	0.24		0.213	0.0605		0.109	0.0395
CFAP44	-0.276	0.0287		-0.279	0.055		-1.78	1.4
CFAP68	0.452	0.0362		0.437	0.062		-2.35	0.917
CFAP70	ND	ND		ND	ND		3.45	0.355
CFAP97	-0.205	0.032		-1.63	1.18		-1.18	0.896
CFI	-0.519	0.0964		-0.302	0.0453		-2.14	0.932
CFL1	0.148	0.159		-0.894	3.69		-0.734	3.33
CFL2	-1.21	0.971		-0.493	0.257		-0.569	0.788
CFLAR	-2.43	17		-2.65	26.2		-0.632	1.46
CGAS	-0.519	0.642		-1.11	3.57		-1.03	2.85
CGGBP1	-0.293	0.141		0.362	0.329		0.0115	0.007
CGN	-1.2	0.263		0.0144	0.00218		-1.27	0.642
CGRRF1	0.279	0.0186		1.68	0.403		-0.207	0.0348
CHAC1	0.326	0.0953		0.225	0.0737		1.3	1.59
CHAC2	-1.26	0.321		ND	ND		-4.82	2.89
CHAF1A	0.609	0.719		0.399	0.317		-4.01	18
CHAF1B	0.851	0.419		0.884	0.712		-2.67	5.88
CHAMP1	-1.16	1.92		-0.27	0.147		-0.0516	0.0329
CHCHD1	0.455	0.278		-0.439	0.302		-1.52	3.36
CHCHD10	-0.785	0.149		-2.17	0.686		-7.17	3.77
CHCHD2	-0.411	0.78		-0.908	4.51		-1.31	11.6
CHCHD3	-0.11	0.0414		-0.334	0.238		-1.08	2.44
CHCHD4	-1.37	2.14		-2.89	16.6		-2.76	19.3
CHCHD5	0.16	0.0269		-0.0124	0.00218		0.76	0.455
CHCHD6	ND	ND		ND	ND		0.394	0.0841
CHCHD7	0.378	0.197		0.453	0.583		-0.44	0.523
CHD1	-0.358	0.189		-0.331	0.323		-0.536	0.733
CHD1L	0.756	2.19		-0.721	2.1		-1.31	3.19
CHD2	-0.0888	0.0506		-0.128	0.0953		0.248	0.452
CHD3	ND	ND		1.38	0.177		1.08	0.131
CHD4	-0.415	0.434		-1.32	13.3		-0.63	2.79
CHD6	0.673	0.194		0.0508	0.0123		-1.19	1.17
CHD7	-0.388	0.177		-1.41	1.83		-0.653	1.06
CHD8	0.433	0.186		0.574	0.244		-0.0912	0.0496
CHD9	0.39	0.166		-0.377	0.203		0.824	1.68
CHDH	-0.363	0.0814		-2.09	1.28		-3.46	7
CHEK1	0.265	0.083		-0.597	0.455		-3.88	8.53
CHEK2	-0.546	0.27		-1.81	2.89		-4.05	5.39
CHERP	0.459	0.265		-0.966	1.35		-0.876	1.74
CHI3L2	-3.3	0.893		ND	ND		-1.78	0.131
CHIC1	-0.843	0.193		-1.6	1.7		-1.29	1.52
CHIC2	0.38	0.124		1.05	1.28		0.646	0.495
CHID1	-0.54	0.317		-1.26	2.11		-0.987	1.02
CHKA	1.23	1.11		-0.927	0.658		-0.127	0.0942
CHKB	-0.125	0.0159		1.27	0.286		-0.113	0.0311
CHKB-CPT1B	-0.501	0.0926		1.14	0.294		-0.466	0.156
CHM	0.00494	0.000435		1.94	3.27		0.815	0.724
CHML	-1.31	1		-0.619	0.303		-2.17	4.96
CHMP1A	-0.432	0.152		0.474	0.284		-0.431	0.264
CHMP1B	0.69	0.499		0.391	0.199		0.535	0.417
CHMP2A	-0.474	0.269		0.0908	0.0237		-0.159	0.0655
CHMP2B	-0.125	0.0438		0.977	2.11		0.664	1.07
CHMP3	-0.437	0.194		0.0111	0.00524		-0.466	0.51
CHMP4A	-1.35	0.66		-1.04	0.369		0.12	0.0348
CHMP4B	-2.15	17.5		-2.7	26.8		-1.32	5.84
CHMP4C	ND	ND		2.18	0.428		2.38	1.21
CHMP5	0.486	0.105		0.497	0.265		1.55	2.71
CHMP6	ND	ND		0.718	0.158		0.298	0.0565
CHMP7	-0.245	0.0565		-0.425	0.304		-0.938	1.12
CHN1	-1.42	0.197		ND	ND		-0.406	0.0841
CHORDC1	0.632	0.253		0.302	0.135		0.191	0.0872
CHP1	-0.186	0.0353		0.0764	0.0209		0.0279	0.0123
CHPF	0.516	0.281		0.138	0.0458		-0.979	1.42
CHPF2	0.241	0.0985		-0.528	0.478		-0.126	0.0904
CHPT1	-0.779	0.554		-1.06	0.943		-1.59	3.59
CHRAC1	-0.649	0.386		-0.656	0.425		-2.37	5.4
CHRM3	0.129	0.0788		-0.0206	0.0119		-0.505	1.51
CHRNA10	ND	ND		ND	ND		-0.654	0.141
CHRNB1	0.258	0.0506		2.06	1.05		-1.97	1.88
CHST11	-0.017	0.00436		-2.42	8		-0.308	0.385
CHST12	-2.44	5.76		-2.57	14.7		-1.72	10.5
CHST14	1.01	0.388		-0.165	0.058		-0.624	0.533
CHST15	-2.7	7.7		-2.82	8.32		-1.48	5.46
CHST2	ND	ND		4.25	1.53		ND	ND
CHST7	-0.666	0.0799		-1.53	0.606		-0.487	0.134
CHST8	ND	ND		ND	ND		-1.94	0.142
CHSY1	-1.34	3.41		-2.49	11.9		-2.51	9.14
CHTF18	2.48	1.17		0.132	0.0214		-2.01	0.652
CHTF8	-0.48	0.371		-0.353	0.274		-0.565	0.947
CHTOP	0.0981	0.0585		-0.153	0.148		-0.448	0.821
CHUK	1.62	0.735		1.13	0.487		0.0137	0.00436
CHURC1	0.697	0.358		-0.599	0.516		-0.12	0.103
CHURC1-FNTB	-0.474	0.0585		-0.571	0.0696		-0.89	0.279
CIAO1	0.288	0.102		0.271	0.146		-1.23	2.63
CIAO2A	-0.153	0.0575		-0.816	1.6		-0.791	1.74
CIAO2B	0.378	0.4		0.386	0.348		-0.318	0.499
CIAO3	2.27	1.25		-0.491	0.134		-1.69	1.43
CIAPIN1	0.234	0.103		-0.875	1.46		-0.495	0.461
CIB1	-0.23	0.058		-0.113	0.0353		0.404	0.279
CIB2	ND	ND		ND	ND		-0.762	0.267
CIC	-0.193	0.0458		-0.669	0.299		-0.589	0.67
CIDEB	0.344	0.0814		-0.62	0.283		-1.57	1.75
CIITA	-1.33	0.664		-5.99	13.2		-4.33	4.44
CILK1	-0.0335	0.00393		0.886	0.198		1.09	1.2
CINP	-0.497	0.143		-0.422	0.137		-0.793	0.5
CIP2A	-0.304	0.129		-0.176	0.0867		-2.29	7.91
CIPC	ND	ND		ND	ND		-0.727	0.151
CIR1	-0.00842	0.000869		0.85	0.24		-0.538	0.175
CIRBP	0.274	0.356		-0.0235	0.0191		-0.928	5.19
CISD1	-0.403	0.182		-1.51	2.09		-0.967	0.754
CISD2	-0.537	0.398		-0.496	0.383		-1.07	3.22
CISH	1.63	0.424		ND	ND		-0.66	0.162
CIT	0.743	0.866		0.612	0.547		-1.72	2.44
CITED1	ND	ND		1.51	0.214		ND	ND
CITED2	-1.42	3.41		-1.73	10.3		-1.77	13.8
CIZ1	0.717	0.71		0.633	0.714		-0.414	0.435
CKAP2	-1.02	0.724		-0.281	0.175		-0.802	0.77
CKAP2L	-0.279	0.193		0.709	1.32		-1.13	3.37
CKAP4	-0.898	2.59		-1.02	2.48		-1.19	4.84
CKAP5	0.305	0.159		0.0108	0.00436		-0.828	0.78
CKB	ND	ND		1.44	0.15		ND	ND
CKLF	-0.984	1.79		-1.16	1.75		-1.9	2.3
CKS1B	-0.604	1.09		-1.63	5.58		-2.05	18.4
CKS2	-0.324	0.0926		-0.777	0.672		-1.29	1.69
CLASP1	-0.33	0.322		-0.413	0.376		-0.475	1.37
CLASP2	-0.549	0.595		-0.26	0.193		-0.766	1.45
CLASRP	-0.324	0.157		-0.88	0.567		-0.702	0.804
CLCC1	0.701	0.578		0.241	0.116		-0.269	0.375
CLCN2	2.9	1.53		-0.313	0.0443		-0.0817	0.0269
CLCN3	0.191	0.0742		-0.384	0.182		0.159	0.156
CLCN5	-0.00807	0.000435		-0.499	0.122		-1.64	1.16
CLCN6	-0.706	0.287		-0.458	0.141		-0.263	0.123
CLCN7	1.04	0.324		0.51	0.118		0.214	0.0595
CLDN12	ND	ND		1.05	0.284		3.06	3.14
CLDN15	-0.199	0.0414		-1.23	0.5		0.302	0.238
CLDND1	-0.236	0.127		0.0985	0.04		-0.307	0.334
CLEC16A	-0.373	0.0926		-0.0246	0.00656		0.256	0.15
CLEC2D	-0.633	0.166		-0.045	0.00833		-0.253	0.0921
CLEC3B	ND	ND		ND	ND		0.271	0.0372
CLEC7A	-3.79	3.77		-6.03	14.5		-2.66	5.26
CLGN	ND	ND		3.1	1.59		ND	ND
CLHC1	-1.01	0.274		-0.385	0.0491		1.13	0.539
CLIC2	ND	ND		ND	ND		-4.5	1.87
CLIC4	-2.34	5.99		-1.12	1.16		-1.53	2.88
CLIC5	ND	ND		ND	ND		-1.53	0.33
CLINT1	-0.306	0.339		-0.7	2.2		-0.515	1.55
CLIP1	0.176	0.0555		-0.317	0.234		-0.596	0.987
CLIP4	ND	ND		ND	ND		-2.33	1.23
CLK1	0.255	0.146		-0.173	0.165		-0.0699	0.0585
CLK2	-1.22	0.175		-1.27	0.322		-2.34	0.932
CLK3	-0.64	0.638		-0.908	2.36		-0.569	1.43
CLK4	-0.584	0.434		0.452	0.34		-0.515	0.656
CLMN	-1.31	0.235		-4.88	2.88		-0.451	0.157
CLN3	0.177	0.0804		-0.153	0.0585		0.298	0.241
CLN5	0.0206	0.00349		-0.292	0.0904		0.586	0.682
CLN6	-0.000971	0.000435		-0.638	0.345		-3.3	1.88
CLNS1A	0.567	0.67		-1.06	1.5		-1.35	2.41
CLOCK	-0.932	1.35		-0.475	0.415		-0.0658	0.0391
CLP1	0.95	1.01		0.663	0.533		-1.22	4.56
CLPB	0.743	0.46		-0.000949	0.000435		-1.67	5.31
CLPP	0.589	0.943		-0.468	0.728		-1.19	3.76
CLPTM1	0.415	0.157		0.147	0.0511		-0.145	0.0996
CLPTM1L	-1.3	11.2		-2.4	27.8		-3.12	66.4
CLPX	0.458	0.259		-0.104	0.0487		0.0803	0.0448
CLSPN	0.593	0.423		0.572	0.301		-3.4	6.14
CLSTN1	0.124	0.0482		0.344	0.246		-0.15	0.178
CLTA	0.327	0.4		0.133	0.101		-0.429	1.44
CLTB	-0.559	0.474		-0.463	0.4		-1.06	2.37
CLTC	-0.182	0.141		-0.578	1.45		-0.122	0.183
CLU	0.091	0.0173		-0.0114	0.00261		0.417	0.328
CLUAP1	-1.72	0.427		-0.563	0.176		0.169	0.0531
CLUH	-0.155	0.0991		-2.73	7.81		-2.19	20.8
CMAS	0.39	0.112		0.235	0.143		0.13	0.0958
CMC1	0.679	0.171		1.29	0.305		1.65	1.47
CMC2	-0.745	0.542		0.219	0.179		-1.37	2.5
CMC4	1.48	0.409		0.108	0.0362		-0.38	0.0969
CMIP	-0.2	0.059		-1.55	2.65		-1.65	8.39
CMPK1	0.15	0.0292		0.123	0.0482		-0.766	1.13
CMSS1	0.246	0.0506		-1.78	0.889		-1.91	1.48
CMTM1	ND	ND		-2.39	0.151		1.34	0.223
CMTM4	0.511	0.253		-0.394	0.226		-1.15	1.57
CMTM6	-0.391	0.179		0.039	0.0214		0.429	0.595
CMTM7	1.32	0.409		-0.226	0.032		-0.0332	0.0101
CMTM8	0.633	0.106		2.13	1.45		-0.702	0.213
CMTR1	0.801	0.156		-0.313	0.0721		0.206	0.0706
CMTR2	0.068	0.0128		-0.214	0.0804		-0.488	0.357
CNBP	-0.261	0.219		-1.49	5.53		-1.75	6.69
CNDP2	-1.41	8.59		-1.74	4.82		-0.831	1.15
CNEP1R1	-0.116	0.0177		0.742	0.412		-0.532	0.437
CNIH1	0.236	0.0287		-0.612	0.251		0.275	0.0675
CNIH4	0.968	0.623		0.842	0.979		0.786	0.686
CNKSR1	1.77	1.4		0.376	0.119		-0.657	0.439
CNKSR2	-0.934	0.558		-1.26	1.1		-1.41	1.58
CNN2	-0.655	0.979		-1.15	2.83		-0.613	1.29
CNNM2	ND	ND		-1.07	0.275		0.286	0.0731
CNNM3	0.383	0.0926		0.245	0.083		-0.997	1.25
CNNM4	1.28	0.706		1.18	0.622		-0.0325	0.00922
CNOT1	0.495	0.532		-0.322	0.238		-0.337	0.323
CNOT10	0.565	0.633		-0.177	0.129		-1.08	2.59
CNOT11	-0.179	0.0752		-0.645	0.656		-0.0201	0.015
CNOT2	-0.0604	0.0177		-0.176	0.131		-0.656	0.836
CNOT4	-0.064	0.025		0.296	0.289		-0.288	0.401
CNOT6	0.326	0.149		-0.124	0.0747		-0.569	0.507
CNOT6L	-1.75	7.63		-1.19	6.5		-1.71	14.9
CNOT7	-0.174	0.112		-0.189	0.124		-0.725	2.39
CNOT8	0.468	0.474		-0.565	0.587		-0.357	0.362
CNOT9	-0.353	0.237		-1.02	2.32		-1.42	5.18
CNP	0.128	0.0424		0.223	0.196		-0.234	0.188
CNPPD1	0.00187	0.000435		0.031	0.0146		0.131	0.114
CNPY2	0.22	0.0467		-0.0953	0.0297		-0.512	0.332
CNPY3	ND	ND		-0.408	0.0872		0.393	0.197
CNPY4	ND	ND		ND	ND		0.0487	0.00877
CNST	-0.903	0.474		-0.574	0.243		-1.29	1.11
CNTLN	ND	ND		0.594	0.159		ND	ND
CNTN6	ND	ND		1.54	0.306		7.48	4.45
CNTRL	-0.173	0.124		-0.281	0.3		-1.74	11.2
CNTROB	-0.515	0.153		-0.124	0.0491		-0.454	0.33
COA1	0.915	0.262		-0.808	0.396		-2.14	4.78
COA3	0.968	0.271		-0.115	0.0306		-0.582	0.33
COA4	0.282	0.126		-2.08	5.67		-0.881	1.38
COA5	0.767	0.191		0.752	0.257		-0.0839	0.0278
COA6	-0.0886	0.0246		-0.0159	0.00612		-1.06	1.73
COA7	-0.308	0.118		-2.22	3.24		-2.95	6.24
COA8	0.084	0.0164		0.374	0.119		-1.25	1.05
COASY	0.0587	0.0177		0.48	0.251		-0.895	2.19
COBLL1	0.167	0.0246		-0.233	0.062		-1.66	1.64
COCH	ND	ND		0.797	0.0862		ND	ND
COG1	0.275	0.112		0.322	0.146		-0.032	0.0209
COG2	-0.409	0.122		-1.67	2.75		-1.31	1.59
COG3	-0.0362	0.00349		-1.19	0.256		0.309	0.0825
COG4	0.706	0.754		1.05	0.24		-1.47	7.8
COG5	-0.831	0.21		1.36	0.332		-0.2	0.0691
COG6	ND	ND		1.04	0.227		0.571	0.271
COG7	0.377	0.0605		-0.031	0.00656		-1.16	0.658
COG8	0.0636	0.0264		-0.897	0.863		-0.923	2.68
COIL	0.143	0.0283		-0.441	0.154		-0.739	0.495
COL24A1	ND	ND		-6.74	2.79		-1.56	0.547
COL4A3	ND	ND		ND	ND		-0.046	0.0101
COL4A4	0.127	0.0232		0.314	0.0857		-0.891	0.939
COLGALT1	1.02	1.35		-1.36	1.78		-1.68	4.52
COLQ	ND	ND		ND	ND		1.71	0.445
COMMD1	0.356	0.066		-0.842	0.282		-0.783	0.593
COMMD2	0.781	0.298		0.00159	0.000435		-0.158	0.0575
COMMD3	-0.685	0.886		-0.935	1.74		-0.61	0.623
COMMD3-BMI1	-1.34	0.24		-1.42	0.28		-1.11	0.35
COMMD4	0.0267	0.00789		0.806	1.22		-0.58	0.783
COMMD5	0.432	0.265		-0.217	0.171		-0.554	0.848
COMMD6	0.194	0.0487		1.26	0.824		0.549	0.206
COMMD7	-0.681	0.893		-0.224	0.147		-0.864	1.27
COMMD8	ND	ND		2.66	1.01		ND	ND
COMMD9	1.08	0.248		0.698	0.316		-0.00616	0.0013
COMT	-0.113	0.0429		0.0576	0.0311		0.344	0.306
COMTD1	-0.553	0.131		-2.81	6.42		-3.58	11.1
COP1	0.0171	0.00524		-0.644	1.8		-0.285	0.277
COPA	0.424	1.04		0.215	0.179		-0.28	0.453
COPB1	0.48	0.178		0.771	0.521		0.317	0.313
COPB2	0.173	0.0585		0.82	1.56		-0.233	0.19
COPE	0.325	0.111		-0.71	0.367		-1.26	1.47
COPG1	-0.213	0.0947		0.178	0.0872		-0.733	0.854
COPG2	ND	ND		1.24	0.235		0.126	0.0241
COPRS	0.438	0.616		-0.233	0.164		-0.854	3.12
COPS2	-0.605	0.388		-0.278	0.0888		-1.42	1.79
COPS3	0.0571	0.0168		-0.852	1.06		-1.44	6.14
COPS4	0.495	0.236		0.847	0.575		-0.384	0.192
COPS5	0.00172	0.000435		-0.339	0.203		-0.71	0.836
COPS6	-0.787	0.348		-1.05	0.754		-1.76	1.44
COPS7A	0.489	0.249		0.583	0.499		0.0571	0.0306
COPS7B	0.257	0.091		-0.731	0.4		-0.0575	0.0362
COPS8	0.148	0.0227		-0.302	0.0721		-0.0462	0.0119
COPS9	0.706	0.182		-0.235	0.0487		-1.16	0.48
COPZ1	0.53	0.252		-0.61	0.249		-0.832	0.815
COQ10A	-0.201	0.0482		0.497	0.251		0.499	0.597
COQ10B	0.779	0.435		-0.158	0.0526		0.547	0.421
COQ2	-1.07	1.04		-1.92	5.1		-1.76	2.82
COQ3	0.542	0.0585		-0.374	0.0691		-1.05	0.421
COQ4	0.0376	0.007		-0.502	0.261		-1.1	1.21
COQ5	ND	ND		1.42	0.284		0.465	0.178
COQ6	2.11	1.31		0.643	0.281		-0.141	0.083
COQ7	1.15	0.194		0.17	0.0462		-1.22	0.866
COQ8A	-0.269	0.113		-0.662	0.788		-1.7	4.47
COQ8B	-0.781	0.346		2.27	1.73		1.36	1.98
COQ9	-0.0505	0.0123		-0.561	0.267		-0.717	1.02
CORO1A	-0.826	2.85		-1.54	8.74		-1.1	7.3
CORO1B	ND	ND		ND	ND		2.76	6.52
CORO1C	-1.81	4.8		-1.51	5.36		-0.718	1.28
CORO2A	ND	ND		1.25	0.151		1.49	0.196
CORO6	-0.185	0.0146		ND	ND		-1.3	0.294
COTL1	-0.385	0.0501		-0.39	0.0675		-0.141	0.0255
COX10	0.643	0.333		-0.712	0.701		-0.799	1.07
COX11	0.22	0.0585		-0.539	0.235		-1.01	1.22
COX14	0.399	0.155		-0.729	0.839		-0.929	0.971
COX15	0.359	0.0931		0.401	0.167		-0.582	0.668
COX16	0.267	0.0362		0.024	0.00349		-0.63	0.15
COX17	-0.41	0.282		-0.195	0.144		-0.0652	0.0448
COX18	-0.454	0.417		-0.446	0.504		-0.216	0.162
COX19	-0.111	0.0414		-0.303	0.159		-0.39	0.321
COX20	-0.3	0.119		-0.665	0.558		-1.7	4.88
COX4I1	-0.022	0.0106		-0.646	1.21		-1.16	8.24
COX5A	-0.369	0.607		-0.482	0.951		-1.25	3.9
COX5B	-0.112	0.0414		0.0218	0.0101		-0.973	1.47
COX6A1	-0.134	0.0264		-0.792	0.561		-1.29	1.12
COX6B1	-0.28	0.0862		0.318	0.156		-0.819	1.08
COX6C	-1.19	1.09		-0.671	0.286		-2.84	7.38
COX7A2	-0.671	0.523		-0.484	0.775		-0.56	0.987
COX7A2L	-0.315	0.0747		-0.188	0.0691		-0.0846	0.0391
COX7B	0.398	0.232		0.0514	0.0278		-1	1.97
COX7C	-0.781	0.64		-1.26	2.17		-0.411	0.28
COX8A	-0.37	0.358		-0.42	0.513		-0.23	0.308
CPD	1.09	0.248		0.839	0.353		0.451	0.2
CPEB1	ND	ND		-1.46	0.269		ND	ND
CPEB2	-1.01	0.815		-1.7	2.71		-1.05	1.5
CPEB3	-0.172	0.055		-0.579	0.987		0.0737	0.063
CPEB4	-2.29	30.1		-2.14	33.8		-1.91	27.5
CPLANE1	1.64	1.62		0.905	0.409		0.136	0.0516
CPM	ND	ND		7.72	4.61		ND	ND
CPNE1	0.205	0.0752		0.671	1.09		1.34	9.38
CPNE2	ND	ND		-0.542	0.0685		1.24	0.399
CPNE3	-0.8	0.168		1.54	0.674		-0.0126	0.00436
CPNE5	-1.2	0.682		-2.35	5.07		-3.9	9.06
CPNE8	ND	ND		1.12	0.285		-1.32	0.745
CPOX	0.606	0.182		0.584	0.249		-1.07	0.785
CPPED1	-1.41	0.502		1.12	0.365		-0.605	0.312
CPS1	ND	ND		0.492	0.0721		ND	ND
CPSF1	-0.0495	0.011		-0.9	0.509		-0.48	0.243
CPSF2	-0.517	0.182		-1.21	1.26		-0.178	0.0953
CPSF3	-0.653	0.157		-0.426	0.133		-0.379	0.164
CPSF4	-0.697	0.804		-0.699	0.578		-1.31	3.39
CPSF6	-0.443	0.223		-1	1.48		-1.2	2.27
CPSF7	0.103	0.0575		-0.196	0.215		-0.917	3.48
CPT1A	-0.0687	0.0168		-0.447	0.351		-0.608	0.597
CPT1B	0.676	0.17		0.616	0.169		-0.457	0.24
CPT2	0.671	0.284		1.81	9.47		0.462	0.625
CPTP	0.505	0.243		-0.0953	0.0343		-1.18	1.57
CR2	0.642	0.126		-4.26	0.335		0.0689	0.0119
CRACR2A	0.305	0.062		-1.62	1.05		-1.45	0.577
CRACR2B	ND	ND		ND	ND		-0.363	0.0711
CRADD	-0.532	0.098		0.0133	0.00261		-0.0601	0.0195
CRAMP1	0.747	0.812		-0.318	0.126		-0.557	0.767
CRAT	1.31	0.142		0.614	0.257		-0.851	0.593
CRB3	0.269	0.0506		0.55	0.238		0.506	0.485
CRBN	-1.08	0.562		0.265	0.122		0.636	0.548
CRCP	0.44	0.427		-0.921	2.05		-0.88	1.68
CREB1	-0.602	0.638		-0.601	0.471		-0.0139	0.00833
CREB3	ND	ND		0.788	0.113		-0.186	0.0535
CREB3L2	-1.28	2.58		-0.984	1.39		-1.22	3.52
CREB3L4	2.73	2.29		0.36	0.0742		-1.07	0.762
CREBBP	0.534	0.243		0.559	0.341		-0.0884	0.061
CREBL2	0.00308	0.000435		-0.532	0.191		0.871	0.599
CREBRF	-0.179	0.0482		0.744	0.592		1.29	2.61
CREBZF	0.0677	0.04		-0.471	0.565		-1.16	8.6
CREG1	-0.252	0.055		0.633	0.225		-1.3	1.34
CRELD1	0.0806	0.00745		2.23	0.495		1.39	1.89
CRELD2	0.7	0.452		0.378	0.141		-1.37	2.81
CREM	0.0576	0.0123		0.871	0.367		1.17	1.03
CRIP1	-1.13	2.79		-0.496	0.535		-0.937	2.91
CRIPT	0.68	0.302		1.13	0.996		-0.469	0.346
CRK	0.608	0.757		-0.000437	0.000435		-0.676	1.3
CRKL	0.527	0.783		-0.019	0.0137		-0.64	1.53
CRLF3	0.0768	0.0137		0.283	0.119		0.219	0.1
CRLS1	0.446	0.434		0.218	0.103		-1.75	8.33
CRNKL1	0.0817	0.0297		0.0979	0.0381		-1.29	4.41
CROCC	ND	ND		1.58	0.629		1.33	0.777
CROT	ND	ND		-0.121	0.0205		-1.44	0.243
CRTAP	-0.179	0.0716		-0.347	0.202		-0.426	0.521
CRTC1	ND	ND		0.0868	0.00833		0.0824	0.0146
CRTC2	0.127	0.0555		0.0847	0.0329		0.346	0.57
CRTC3	0.113	0.0343		-0.239	0.111		0.0516	0.0287
CRY1	-0.202	0.0278		-0.903	0.305		-1.13	0.635
CRY2	0.193	0.055		-0.0322	0.00922		0.699	0.78
CRYBB1	-1.05	0.197		-4.07	3.99		-4.07	6.37
CRYBG3	-2.02	0.5		ND	ND		1.12	0.245
CRYL1	0.0507	0.00568		1.77	0.863		1.19	0.5
CRYZ	ND	ND		0.104	0.0123		ND	ND
CRYZL1	0.585	0.463		0.98	1.02		0.664	1.16
CS	0.558	0.55		-0.975	2.44		-1.29	3.67
CSAD	-0.366	0.0334		-0.111	0.0246		0.22	0.0357
CSDE1	-0.539	1.29		-0.782	1.89		-0.559	1.65
CSE1L	0.102	0.0306		-0.728	0.554		-2.15	2.23
CSF1	0.699	0.135		0.699	0.188		-0.863	0.332
CSF2RB	-2.1	2.07		-3.54	2.61		-3.16	12.1
CSGALNACT1	-0.562	0.0232		-9.22	6.99		-1.88	0.815
CSGALNACT2	-1.05	0.491		-0.00473	0.000869		-1.3	1.06
CSK	-1.95	12.4		-3.1	21.9		-1.22	4.03
CSNK1A1	-0.402	0.801		-0.214	0.297		-0.217	0.382
CSNK1D	0.192	0.0675		0.034	0.0146		0.235	0.299
CSNK1E	-1.62	6.1		-2.22	10.1		-1.84	22.4
CSNK1G1	0.623	0.597		-0.0135	0.00656		0.149	0.125
CSNK1G2	-0.135	0.0545		-0.594	0.384		-0.478	0.724
CSNK1G3	0.442	0.109		-0.324	0.203		-0.0948	0.0565
CSNK2A1	-0.0662	0.0287		-0.66	1.6		-0.153	0.189
CSNK2A2	0.014	0.00174		0.242	0.0768		0.881	0.541
CSNK2B	-1.1	0.724		-0.679	0.321		-0.91	0.458
CSPG5	2.22	0.863		ND	ND		ND	ND
CSPP1	0.217	0.227		-0.333	0.457		-1.34	5.35
CSRNP1	-1.19	1.15		-1.34	1.64		0.249	0.13
CSRNP2	1.08	0.479		1.19	0.9		1.16	1.88
CSRP1	0.28	0.112		-0.914	1.02		-1.29	1.71
CST3	ND	ND		0.995	0.194		0.784	0.405
CSTB	-1.08	5.46		-1.77	10.9		-1.06	5.06
CSTF1	-0.568	0.352		-0.533	0.527		-1.38	3.87
CSTF2	0.484	0.115		-0.288	0.0926		-2.7	5.68
CSTF2T	-0.666	0.418		-0.527	0.377		-1.03	2.19
CSTF3	0.304	0.0737		-0.51	0.229		-0.197	0.0942
CSTPP1	-0.0653	0.0048		1.71	1.27		1.02	0.815
CTBP1	-0.603	1.11		-1.07	2.24		-0.8	2.16
CTBS	-0.467	0.083		0.939	0.431		-0.621	0.159
CTC1	-3	3.81		-1.44	2.08		-1.74	5.18
CTCF	-0.354	0.391		-0.919	4.56		-1.18	8.39
CTDNEP1	-0.15	0.104		-0.0238	0.0159		-0.515	1.23
CTDP1	0.441	0.26		-0.424	0.416		-0.649	1.12
CTDSP1	-0.917	3.69		-0.709	1.57		-0.22	0.281
CTDSP2	-1.12	1.12		0.00318	0.000869		0.573	1.09
CTDSPL	0.332	0.061		0.385	0.162		-0.274	0.0985
CTDSPL2	0.437	0.178		0.0162	0.00524		-1.27	1.38
CTH	ND	ND		ND	ND		2.44	0.564
CTHRC1	-2.97	1.11		-2.2	0.595		-7.87	5.35
CTIF	1.35	0.22		-0.754	0.0969		0.725	0.187
CTNNA1	0.713	0.491		-0.72	0.441		-0.53	0.68
CTNNA2	-0.176	0.0173		ND	ND		0.036	0.007
CTNNAL1	-0.733	0.231		0.236	0.0794		-4.82	8.71
CTNNB1	0.0792	0.0269		0.183	0.102		0.228	0.245
CTNNBIP1	0.419	0.108		0.569	0.193		0.199	0.107
CTNNBL1	0.588	0.348		0.175	0.0635		-0.528	0.488
CTNND1	1.64	0.162		-2.82	0.359		0.515	0.128
CTNND2	ND	ND		-0.569	0.0726		0.212	0.063
CTNS	1.33	2.45		-0.538	0.213		-0.474	0.273
CTPS1	0.115	0.0506		-1.59	3.82		-3.81	64.2
CTR9	-0.262	0.0443		0.608	0.151		0.0273	0.00745
CTRL	ND	ND		ND	ND		-1.58	0.44
CTSA	1.33	5.55		1.18	1.52		-0.908	1.94
CTSB	0.308	0.261		0.661	1.28		0.772	3.39
CTSC	-0.828	0.914		-1.59	4.68		-3.75	54.6
CTSD	0.0889	0.0269		0.445	0.425		-0.00388	0.00349
CTSF	-1.59	0.0575		ND	ND		3.54	1.72
CTSH	0.457	0.0227		0.273	0.0168		-0.476	0.0329
CTSK	1.52	0.248		2.31	1.37		0.144	0.041
CTSL	ND	ND		1.45	0.312		3.04	0.416
CTSO	1.31	0.366		0.764	0.278		ND	ND
CTSS	-0.411	0.274		-0.466	0.301		1.32	7.2
CTSV	ND	ND		0.446	0.0458		ND	ND
CTSZ	-1.26	0.13		0.92	0.139		1.72	1.28
CTTN	ND	ND		1.35	0.166		0.123	0.0173
CTU1	0.28	0.0706		-0.2	0.0487		-1.34	1.04
CTU2	0.456	0.0278		-2.91	2.95		-0.383	0.105
CUEDC2	ND	ND		ND	ND		-0.312	0.0841
CUL1	-0.809	3.26		-1.65	12.9		-1.76	15.8
CUL2	0.128	0.0585		-0.0486	0.0223		-0.979	1.84
CUL3	0.146	0.0788		0.572	1.02		-0.959	3.06
CUL4A	0.173	0.063		-1.37	2.31		-1.29	2.43
CUL4B	-0.435	0.167		0.00662	0.00218		0.0826	0.0862
CUL5	0.074	0.0292		0.114	0.0605		0.005	0.00393
CUL7	0.315	0.0675		0.945	0.562		-0.232	0.111
CUL9	0.681	0.0809		0.0925	0.0186		0.529	0.201
CUTC	0.142	0.0259		0.477	0.148		-0.852	0.418
CUX1	-0.0281	0.0168		-1.07	4.54		-0.66	2.18
CWC15	0.228	0.0526		0.474	0.213		-0.789	0.629
CWC22	0.0416	0.00524		0.443	0.119		-0.915	0.389
CWC27	0.244	0.152		0.399	0.662		-0.913	1.94
CWF19L1	0.685	0.684		0.00339	0.000869		-1.38	3.59
CWF19L2	0.685	0.127		-0.668	0.0752		-2.59	1.19
CXADR	-0.728	0.274		0.0288	0.0106		0.0695	0.0264
CXCL16	ND	ND		-0.134	0.0164		-0.306	0.0511
CXCR3	-2.65	2.48		-4.26	5.78		-1.56	2.32
CXCR4	-5.03	78.5		-4.76	56.3		-5.6	26.9
CXorf38	-0.0401	0.007		-0.113	0.0419		-0.461	0.517
CXXC1	0.555	0.883		-0.35	0.384		-0.808	1.51
CXXC4	-4.14	9.94		-3.85	24.3		-1.82	7.76
CXXC5	-2.14	8.97		-2.45	14.5		-1.58	11.5
CYB561	0.108	0.0155		-0.408	0.103		-0.0969	0.0246
CYB561A3	0.278	0.06		0.326	0.155		-0.742	0.883
CYB561D1	0.241	0.061		0.933	0.438		-0.0887	0.0329
CYB561D2	0.481	0.323		-0.0192	0.0101		-1.1	1.6
CYB5A	0.209	0.0665		-0.384	0.147		-0.296	0.287
CYB5B	0.235	0.134		0.79	1.42		-0.703	1.52
CYB5D1	0.441	0.127		0.103	0.0209		-1.22	0.907
CYB5D2	ND	ND		0.0307	0.00349		0.0517	0.0114
CYB5R1	0.996	0.59		0.12	0.0376		-0.623	0.444
CYB5R3	0.535	0.396		-0.0991	0.057		0.122	0.0975
CYB5R4	0.35	0.105		0.18	0.056		-1.08	1.02
CYB5RL	0.815	0.271		-0.341	0.0996		-3.28	4.97
CYBA	-1.93	1.13		-1.27	0.285		-2.1	1.47
CYBC1	-0.73	0.481		-1.47	3.79		-0.121	0.142
CYC1	0.0785	0.0195		-0.806	0.959		-1.83	4.11
CYCS	-0.314	0.22		-1.06	2.48		-2.58	4.41
CYFIP1	-0.274	0.0443		0.0528	0.0182		0.0151	0.00745
CYFIP2	-0.62	0.526		-1.61	9.21		-1.11	4.56
CYLD	-0.538	0.276		-0.172	0.0691		0.336	0.493
CYP20A1	0.431	0.34		-0.567	0.719		-0.468	0.703
CYP26A1	-2.26	4.32		-4.88	2.85		-9.35	22.8
CYP2J2	2.15	0.529		ND	ND		0.121	0.0287
CYP2R1	0.362	0.144		0.631	0.507		0.294	0.226
CYP2U1	1.12	0.431		-0.0737	0.0159		0.225	0.149
[truncated: 8,317 more rows]
