# Supplementary material for: An orally active dual CBP/p300 degrader targets core dependencies of multiple myeloma
Source: Cell Rep. Author manuscript; Available in PMC 2026 Jul 14. (PMC13366507; doi:10.1016/j.celrep.2026.117464)
Supplement: 7 [file NIHMS2190731-supplement-7.xlsx]

## Sheet: Plasma pharmacokinetics
Table S5, related to Figure 6. Mouse plasma pharmacokinetics comparing dCBP-1 and dCBP-30
	dCBP-1 10 mpk IP	dCBP-1 30 mpk IP	dCBP-30 10 mpk IP	dCBP-30 30 mpk IP		dCBP-1 10 mpk PO	dCBP-1 30 mpk PO	dCBP-30 10 mpk PO	dCBP-30 30 mpk PO
Tmax (h)	0.5	0.25	1	2		0.25	0.5	2	1
Cmax (ng/mL)	2090	4716	1967	1845		13.6	7	296	1111
T1/2 (h)	0.919	0.962	1.299	5.766		ND	ND	ND	3
%F	ND	ND	ND	ND		0.017	0.003	21.6	28.6
