# Supplementary material for: An orally active dual CBP/p300 degrader targets core dependencies of multiple myeloma
Source: Cell Rep. Author manuscript; Available in PMC 2026 Jul 14. (PMC13366507; doi:10.1016/j.celrep.2026.117464)
Supplement: 8 [file NIHMS2190731-supplement-8.xlsx]

## Sheet: Sheet1
Table S6, related to Figures 6,7. Complete blood count analysis of dCBP-30 treated mice (+/- dexamethasone) xenografted with NCI-H929 cells
Hematology parameters; dCBP-30 single agent study (Figure 6)
Day of analysis	Treatment	Animal ID	WBC (x103 cells/µL)	RBC (x106 cells/µL)	HGB (g/dL)	HCT (%)	MCV (fL)	MCH (pg)	MCHC (g/dL)	CHCM (g/dL)	RDW (%)	HDW (g/dL)	PLT (x103 cells/µL)	MPV (fL)	PDW (%)	PCT (%)	NEUT (%)	LYM (%)	MONO (%)	EOS (%)	LUC (%)	BASO (%)	abs_neuts (x103 cells/µL)	abs_lymphs(x103 cells/µL)	abs_monos(x103 cells/µL)	abs_eos (x103 cells/µL)	abs_lucs (x103 cells/µL)	abs_basos (x103 cells/µL)	abs_retic (x109 cells/L)	Retic (%)
Day 5	Vehicle, PO, BID	31	1.39	8.62	14.3	51.3	59.5	16.6	27.9	25.8	12.8	1.85	873	4.7	48.1	0.41	54.5	26.2	5.9	13.1	0.1	0.1	0.76	0.36	0.08	0.18	0	0	348	4.04
		32	1.3	8.95	14.5	53.3	59.5	16.2	27.2	25.1	13.1	1.88	729	5	68.6	0.36	69.8	18.6	4.6	6.5	0.4	0.2	0.91	0.24	0.06	0.08	0.01	0	495.1	5.53
		33	1.26	8.6	14.2	52.3	60.8	16.5	27.1	24.8	13.4	1.81	1019	4.7	52.4	0.48	71.7	15.5	10.4	2.4	0	0	0.91	0.2	0.13	0.03	0	0	494.2	5.74
	dCBP-30, 30 mpk, PO, BID	34	1.47	11.24	18.7	66.9	59.6	16.6	27.9	25.5	13.1	1.93	465	5.5	54.8	0.25	87.7	5.7	3.2	3.2	0.1	0.2	1.29	0.08	0.05	0.05	0	0	155.8	1.39
		35	2.51	10.08	17	59.2	58.7	16.9	28.8	25.7	13	1.91	213	6.7	97.7	0.14	53.7	35.9	8	2	0.4	0.1	1.35	0.9	0.2	0.05	0.01	0	384.5	3.81
		36	1.95	9.19	15.5	54	58.7	16.9	28.7	25.3	12.7	1.78	133	6.4	91.7	0.08	43.7	44.6	7.3	3.2	1.1	0.1	0.85	0.87	0.14	0.06	0.02	0	106.7	1.16
Day 15	Vehicle, PO, BID	2	2.25	8.8	14.4	50.8	57.7	16.4	28.4	26.2	12.9	1.94	1386	5.2	46.3	0.73	82.5	6.4	6.4	4.4	0.1	0.2	1.86	0.14	0.14	0.1	0	0.01	504.5	5.74
		3	2.31	8.15	13.4	49.4	60.5	16.4	27.1	25.3	13.7	1.89	1402	5.2	45.5	0.73	68.4	12.8	14	4.2	0.4	0.1	1.58	0.3	0.32	0.1	0.01	0	659.6	8.09
		4	2.33	8.38	13.7	50.1	59.7	16.4	27.4	25	13.7	1.89	1302	5.3	46.6	0.69	76.3	8	11.1	4.1	0.4	0.1	1.78	0.19	0.26	0.1	0.01	0	541.9	6.46
		5	2.72	8.62	14.3	53	61.4	16.5	26.9	24.8	13.1	1.85	1337	5.6	50.3	0.74	77.2	11.7	8.1	2.6	0.3	0.1	2.1	0.32	0.22	0.07	0.01	0	509.7	5.91
		8	1.68	8.88	14.5	53.5	60.3	16.3	27.1	24.8	12.8	1.79	868	5.3	53.8	0.46	73.8	13.4	6.6	5.7	0.1	0.4	1.24	0.22	0.11	0.1	0	0.01	453.4	5.11
	dCBP-30, 30 mpk, PO, BID	21	0.84	8.07	13.4	48.8	60.5	16.6	27.4	24.9	13.9	1.97	1205	5.6	47.7	0.68	68.3	14.1	15	2.3	0.1	0.1	0.57	0.12	0.13	0.02	0	0	473.7	5.87
		22	1.17	8.85	14.4	54.1	61.2	16.3	26.6	24.7	13.4	1.93	1414	5.8	54.6	0.82	81	9.8	4.9	3.5	0.2	0.5	0.95	0.12	0.06	0.04	0	0.01	462.2	5.22
		23	1.72	8.63	14.1	51.7	59.9	16.4	27.3	24.9	13.6	1.85	1429	5.7	49.9	0.81	82.4	9.4	5.2	3	0	0	1.42	0.16	0.09	0.05	0	0	277.6	3.22
		24	0.9	8.51	13.8	50.2	58.9	16.2	27.5	25.3	12.8	1.95	1695	5.7	51.6	0.97	71.4	15.5	9.8	3	0.1	0.1	0.64	0.14	0.09	0.03	0	0	355.3	4.17
		25	0.9	8.13	13.4	49.1	60.3	16.5	27.3	24.8	13.2	1.95	1412	5.5	49.1	0.78	71.8	18.5	7.1	2.4	0.1	0.1	0.64	0.17	0.06	0.02	0	0	434.8	5.34
Day 26	dCBP-30, 30 mpk, PO, BID	21	9.53	10.36	16.9	63.4	61.3	16.3	26.7	24.7	14	2.01	642	5.2	55.7	0.33	87.1	4.7	1.3	6	0.7	0.2	8.3	0.45	0.13	0.57	0.06	0.02	241.3	2.33
		24	1.8	9.35	14.9	55.8	59.7	16	26.8	25.1	13.7	1.99	880	4.7	50.5	0.41	82.1	6.7	6.1	4.4	0.6	0.1	1.48	0.12	0.11	0.08	0.01	0	469.7	5.02
		29	1.21	9.86	15	57.5	58.4	15.3	26.1	25.7	13.7	2.07	1001	4.7	45.2	0.47	75.5	10.3	6.8	7.4	0	0	0.92	0.13	0.08	0.09	0	0	517.2	5.24
		30	1.91	10.06	15.3	57.7	57.3	15.2	26.5	25.8	13.5	2.12	1083	4.6	44	0.5	73.2	13.6	7.1	6	0.1	0	1.4	0.26	0.14	0.11	0	0	583	5.8
Hematology parameters; dCBP-30 + dexamethasone combination study (Figure 7)
Day of analysis	Treatment	Animal ID	WBC (x103 cells/µL)	RBC (x106 cells/µL)	HGB (g/dL)	HCT (%)	MCV (fL)	MCH (pg)	MCHC (g/dL)	CHCM (g/dL)	RDW (%)	HDW (g/dL)	PLT (x103 cells/µL)	MPV (fL)	PDW (%)	PCT (%)	NEUT (%)	LYM (%)	MONO (%)	EOS (%)	LUC (%)	BASO (%)	abs_neuts (x103 cells/µL)	abs_lymphs (x103 cells/µL)	abs_monos (x103 cells/µL)	abs_eos (x103 cells/µL)	abs_lucs (x103 cells/µL)	abs_basos (x103 cells/µL)	abs_retic (x109 cells/L)	Retic (%)
Day 3	Vehicle	1	4.25	10.29	16.2	58.7	57.1	15.8	27.6	28.5	12.7	2.1	926	4.7	48.9	0.4	89.4	1.8	5.7	3	0.1	0.1	3.8	0.08	0.24	0.13	0	0	345.3	3.36
		2	2	10.06	15.6	57.4	57	15.5	27.2	28.3	13	2.1	902	4.5	41.2	0.4	80.3	5.9	9.7	4.1	0	0.1	1.61	0.12	0.19	0.08	0	0	396.2	3.94
		3	1.01	9.42	15.1	54.5	57.9	16.1	27.8	28	13.5	2.2	729	4.5	43.1	0.3	74.6	8.3	14	3	0	0.1	0.76	0.08	0.14	0.03	0	0	378.6	4.02
		4	1.29	9.89	15.4	57.6	58.2	15.6	26.7	27.4	14	2.1	933	4.5	44.6	0.4	83.5	5.4	7.4	3.5	0	0.1	1.08	0.07	0.1	0.05	0	0	460.6	4.66
		5	1.37	9.64	15.3	57.3	59.5	15.9	26.7	27.1	13.1	2	779	4.5	40.9	0.4	79.2	6.2	10.7	3.6	0.1	0.2	1.08	0.08	0.15	0.05	0	0	383.1	3.97
		6	1.59	9.13	14.7	53.8	59	16.1	27.2	27.3	13.3	2	924	4.6	42.5	0.4	80.3	8.1	6.9	4.6	0.1	0	1.28	0.13	0.11	0.07	0	0	414.5	4.54
		7	1.21	9.41	14.9	55.2	58.7	15.8	26.9	27.3	13	2.1	824	4.6	42	0.4	75.5	9.6	9.2	5.4	0	0.2	0.92	0.12	0.11	0.07	0	0	441.8	4.7
		8	1.6	9.6	14.9	56.2	58.6	15.6	26.6	27.3	13.2	2.1	1021	4.6	44.1	0.5	75.5	7.6	13.7	3	0	0.1	1.21	0.12	0.22	0.05	0	0	463.9	4.83
		9	1.67	9.71	15.5	58.6	60.3	16	26.5	26.6	13.8	2.1	774	4.5	42.8	0.4	79.6	8.9	7.4	3.9	0.1	0.2	1.33	0.15	0.12	0.06	0	0	504	5.19
		10	1.39	9.47	15.5	56.3	59.5	16.4	27.6	27.7	12.9	2.1	882	4.8	45.2	0.4	84.3	8.8	4	2.7	0	0.2	1.18	0.12	0.06	0.04	0	0	423.9	4.48
	dCBP-30 (15 mpk) + Dex (1 mpk)	31	3.77	9.74	15.8	56.6	58.2	16.2	27.9	28.1	13.3	2.1	764	5	45.9	0.4	83.1	2.2	10.3	4.2	0	0.1	3.13	0.08	0.39	0.16	0	0.01	385.7	3.96
		32	1.27	10.19	15.6	58.4	57.3	15.4	26.8	27.4	13.5	2.1	698	4.9	46.7	0.3	80.2	3.1	12	4.4	0.1	0.1	1.02	0.04	0.15	0.06	0	0	414.9	4.07
		33	2.44	9.95	15.8	57.8	58	15.9	27.3	27.9	13	2.2	836	4.6	44.3	0.4	74.4	4.4	15.4	5.5	0.1	0.3	1.82	0.11	0.38	0.13	0	0.01	417	4.19
		34	2.9	10.25	16.3	60.1	58.6	15.9	27.1	27.4	12.7	2	676	4.9	45.4	0.3	82.9	4.7	6.9	5.3	0	0.1	2.41	0.14	0.2	0.15	0	0	295.5	2.88
		35	2.17	9.97	15.9	58.9	59.1	16	27	27.3	13.2	2.1	782	5	51.4	0.4	77.3	2.6	15.9	4	0	0.3	1.68	0.06	0.34	0.09	0	0.01	528.1	5.3
		36	2.3	9.75	15.6	56.9	58.3	16	27.5	27.5	13.4	2	715	4.9	47.6	0.4	81.7	2.7	10.8	4.6	0	0.2	1.88	0.06	0.25	0.11	0	0.01	368.2	3.78
		37	2.43	10.02	16.3	59.9	59.8	16.2	27.2	27.2	13	2	648	5	45.4	0.3	86.3	1.7	7.9	3.9	0	0.2	2.09	0.04	0.19	0.09	0	0.01	369.1	3.68
		38	3.07	8.55	15	50.9	59.6	17.6	29.5	28.6	16.1	2.8	761	5.3	49	0.4	69.3	18.3	4.8	7	0.5	0.5	2.13	0.56	0.15	0.22	0.02	0.02	371.6	4.35
		39	1.54	9.82	15.1	57.8	58.9	15.4	26.2	27	13.7	2.1	765	5.1	48.6	0.4	76.5	4.1	15.4	3.8	0.1	0.1	1.18	0.06	0.24	0.06	0	0	421.9	4.3
		40	0.78	10.88	17.3	63.6	58.5	15.9	27.1	27.7	13.3	2.2	735	5.3	47.9	0.4	89.7	2.8	4	3.5	0	0	0.7	0.02	0.03	0.03	0	0	518.3	4.77
Day 7	Vehicle	1	1.8	7.57	11.8	46.8	61.8	15.7	25.3	26.3	16.9	2.4	1426	4.8	43.1	0.7	73.8	11.2	13.1	1.8	0.1	0	1.33	0.2	0.24	0.03	0	0	676.5	8.94
		2	1.34	8.69	13.7	53	61	15.8	25.8	26.7	14.9	2.3	1035	4.7	44.8	0.5	74.6	11.1	9	5.2	0.1	0	1	0.15	0.12	0.07	0	0	865.4	9.96
		3	0.64	8.52	13	51.7	60.7	15.2	25.1	27.2	15.5	2.3	1020	4.8	46.1	0.5	76.3	13.4	7.2	2.6	0.2	0.2	0.49	0.09	0.05	0.02	0	0	850.3	9.98
		4	0.49	8.57	13.5	52	60.7	15.7	25.9	26.9	15.9	2.3	1081	4.9	44.1	0.5	79.7	9.9	8.7	1.7	0	0	0.39	0.05	0.04	0.01	0	0	889.1	10.37
		5	0.92	8.21	13.1	51.5	62.8	16	25.5	26.6	16.8	2.4	1244	4.9	44.6	0.6	73.3	9.4	14.7	2.4	0	0.1	0.67	0.09	0.13	0.02	0	0	1232.9	15.02
		6	1.35	8.45	13.6	53.5	63.4	16.1	25.5	26.1	16.1	2.2	1104	4.8	44.2	0.5	71.5	9.1	16.1	3.2	0	0.1	0.96	0.12	0.22	0.04	0	0	991.4	11.73
		7	0.75	8.08	12.9	49.8	61.6	16	25.9	27	16.5	2.4	1167	4.8	45.8	0.6	64.7	17.1	14.4	3.6	0	0.3	0.48	0.13	0.11	0.03	0	0	1107.2	13.7
		8	1.11	8.62	13.6	53	61.5	15.8	25.7	26.6	15.8	2.3	1126	4.8	42	0.5	71.9	14.4	10.7	2.8	0.1	0.1	0.8	0.16	0.12	0.03	0	0	1097.8	12.73
		9	1.12	8.39	13.3	53.4	63.6	15.9	24.9	25.9	17.2	2.3	1002	4.8	44.2	0.5	73.9	12.9	10	3	0.1	0.1	0.83	0.14	0.11	0.03	0	0	1080.7	12.87
		10	0.98	8.18	13	50	61.1	15.9	26	27.3	14.9	2.4	1179	4.9	43.8	0.6	72.8	15.7	9.1	2	0	0.4	0.71	0.15	0.09	0.02	0	0	892.1	10.9
	dCBP-30 (15 mpk) + Dex (1 mpk)	31	1.44	8.57	13.3	52.9	61.7	15.5	25.1	26.5	15	2.3	1481	5	44.5	0.7	74.3	14.6	8.1	2.9	0.1	0	1.07	21	0.12	0.04	0	0	1034.5	12.07
		32	1.13	8.67	12.9	53.3	61.5	14.9	24.2	25.9	17.2	2.4	1513	5	44.1	0.8	68.3	19.4	8.9	3	0.4	0.1	0.77	0.22	0.1	0.03	0	0	1152.4	13.29
		33	1.14	8.42	13.1	51.7	61.4	15.5	25.3	26.6	16.3	2.4	1492	5.1	48.6	0.8	68	12.1	16	3.7	0	0.2	0.77	0.14	0.18	0.04	0	0	1100.6	13.07
		34	1.2	8.49	13.1	52.6	62	15.4	24.8	26.5	15.7	2.5	1600	5.2	47.6	0.8	74.5	13.6	8.2	3.6	0	0.1	0.9	0.16	0.1	0.04	0	0	1109.4	13.06
		35	1.33	8.82	13.7	54.7	62	15.6	25.1	26.5	15.8	2.3	1449	5.2	51	0.8	78.1	10.2	8.5	3.2	0	0	1.04	0.13	0.11	0.04	0	0	1128.8	12.8
		36	0.9	8.46	13.2	53.5	63.3	15.7	24.7	26.1	15.9	2.4	1588	5.3	46.5	0.8	71.6	13.8	10.6	4	0	0	0.65	0.13	0.1	0.04	0	0	1144.3	13.53
		37	1.16	8.69	13.2	52.6	60.5	15.2	25.1	26.9	15.8	2.4	1616	5.4	48.8	0.9	67.4	19.1	10.3	3	0.1	0.1	0.78	0.22	0.12	0.03	0	0	1074.7	12.37
		38	1.15	8.53	13.8	52.4	61.4	16.2	26.4	26.9	16.8	2.5	1424	5.7	51.3	0.8	74.1	13.1	9.1	3.6	0	0.1	0.85	0.15	0.1	0.04	0	0	1171	13.73
		39	1.27	7.08	10.8	43.1	61	15.2	25	26.9	18.5	2.6	1166	4.7	40.9	0.55	80.1	9.7	7	3	0.1	0.1	1.02	0.12	0.09	0.04	0	0	1226.6	17.33
		40	1.33	6.66	9.9	40.3	60.5	14.9	24.6	27.1	19	2.9	1547	4.7	41.1	0.73	82	8.5	8.5	1.1	0	0	1.09	0.11	0.11	0.01	0	0	1098	16.49
Day 28	dCBP-30 (15 mpk) + Dex (1 mpk)	31	1.2	9.4	14.5	54.1	57.5	15.4	26.9	28	12.6	2.1	1242	5.2	51.2	0.65	79.8	9.7	6.6	3.7	0.1	0.2	0.99	0.12	0.08	0.05	0	0	306.3	3.26
		32	1.2	9	13.2	51.2	56.7	14.6	25.7	27.5	13.2	2	1338	4.8	48.1	0.65	57.1	11.9	4.8	26	0	0.2	0.69	0.14	0.06	0.31	0	0	376.4	4.17
		33	1	9.4	14	56	59.3	14.9	25.1	26.8	13.2	2	1371	5.1	46.8	0.69	75.5	13.8	7.2	3.4	0.1	0	0.76	0.14	0.07	0.03	0	0	244.4	2.59
		34	2.2	8.9	13.9	53.1	59.4	15.5	26.2	27.9	14	2.1	1366	5.1	47.9	0.69	79.1	10.6	6.1	4.1	0	0.1	1.78	0.24	0.14	0.09	0	0	299.3	3.35
		35	2.3	8.7	13.5	51.2	58.7	15.5	26.3	27.1	15	2.3	741	5.9	56.1	0.43	71.9	8.3	18.4	1.2	0.1	0.2	1.66	0.19	0.43	0.03	0	0	11.8	0.14
		36	2.1	9.1	13.4	52.9	57.9	14.7	25.4	27.4	13.3	2.1	1515	5.6	51.5	0.85	71.8	16.8	8.3	3	0	0.1	1.52	0.36	0.18	0.06	0	0	218	2.39
		37	1.4	9.4	14.2	55.4	58.9	15.1	25.6	26.9	12.4	2	1748	5.8	53.1	1.02	80.1	11.2	6.4	1.9	0.2	0.2	1.14	0.16	0.09	0.03	0	0	290.9	3.09
		38	1.4	9.2	13.4	53.4	57.8	14.5	25.2	26.7	12.9	2	1443	5.5	52.3	0.8	69.5	15.9	12.6	2.1	0	0	0.96	0.22	0.17	0.03	0	0	392.3	4.25
		39	1.8	9	13.6	53.6	59.4	15	25.3	26.6	13.8	1.9	1558	5.7	51.4	0.89	77.4	9.8	10.9	2	0	0	1.37	0.17	0.19	0.04	0	0	347.3	3.85
WBC (x103 cells/µL)	White blood cells
RBC (x106 cells/µL)	Red blood cells
HGB (g/dL)	Hemoglobin
HCT (%)	Hematocrit
MCV (fL)	Mean corpuscular volume
MCH (pg)	Mean corpuscular hemoglobin
MCHC (g/dL)	Mean corpuscular haemoglobin concentration
CHCM (g/dL)	Cell haemoglobin concentration mean
RDW (%)	Red blood cell distribution width
HDW (g/dL)	Haemoglobin distribution width
PLT (x103 cells/µL)	Platelets
MPV (fL)	Mean platelet volume
PDW (%)	Platelet distribution width
PCT (%)	Plateletcrit
NEUT (%)	Neutrophils
LYM (%)	Lymphocytes
MONO (%)	Monocytes
EOS (%)	Eosinophils
LUC (%)	Large unstained cells
BASO (%)	Basophils
abs_neuts (x103 cells/µL)	Absolute neutrophils
abs_lymphs (x103 cells/µL)	Absolute lymphocytes
abs_monos (x103 cells/µL)	Absolute monocytes
abs_eos (x103 cells/µL)	Absolute eosinophils
abs_lucs (x103 cells/µL)	Absolute large unstained cells
abs_basos (x103 cells/µL)	Absolute basophils
abs_retic (x109 cells/µL)	Absolute reticulocytes
Retic (%)	Reticulocytes
